# Supplementary material for: Non-Invasive miRNA Profiling for Differential Diagnosis and Prognostic Stratification of Testicular Germ Cell Tumors
Source: Genes (Basel). 2024 Dec 22;15(12):1649. doi: 10.3390/genes15121649 (PMC11728082; doi:10.3390/genes15121649)
Supplement: Supplementary file 1 [file genes-15-01649-s001.zip › Supplementary tables.xlsx]

## Sheet: Supplementary Table 1
Supplementary Table 1 : Composition of the TCGA TGCT patient cohort
Sample_ID	Biosample	ajcc_pathologic_stage	ajcc_clinical_m	ajcc_clinical_n	ajcc_pathologic_t	vital_status	primary_diagnosis	age_at_index	pharmaceutical_treatment	radiation_treatment
TCGA-YU-A90Q-01A-11R-A43A-13	Seminoma	Stage_I	M0	N0	T2	Alive	Seminoma	21-25	yes	no
TCGA-2G-AAF1-01A-11R-A439-13	Seminoma	Stage_I	M0	N0	T1	Alive	Seminoma	26-30	yes	no
TCGA-4K-AAAL-01A-11R-A439-13	Seminoma	Stage_I	M0	N0	T2	Alive	Seminoma	31-35	yes	no
TCGA-4K-AA1G-01A-11R-A439-13	Seminoma	Stage_I	M0	N0	T2	Alive	Seminoma	31-35	yes	no
TCGA-ZM-AA06-01A-12R-A43A-13	Seminoma	Stage_I	M0	N0	T2	Alive	Seminoma	41-45	yes	no
TCGA-XE-AAOF-01A-11R-A43A-13	Seminoma	Stage_I	M0	N0	T1	Alive	Seminoma	45-65	no	yes
TCGA-YU-AA61-01A-11R-A43A-13	Carcinoma	Stage_I	M0	N0	T1	Alive	MGCT	26-30	yes	no
TCGA-XE-AAOD-01A-11R-A43A-13	Carcinoma	Stage_I	M0	N0	T2	Alive	MGCT	36-40	yes	no
TCGA-2G-AAG9-01A-11R-A439-13	Seminoma	Stage_III	M0	N1	T2	Alive	Seminoma	21-25	yes	no
TCGA-2G-AAHC-01A-11R-A439-13	Seminoma	Stage_I	M0	N1	T1	Alive	Seminoma	31-35	yes	no
TCGA-2G-AAHA-01A-11R-A439-13	Seminoma	Stage_I	M0	N1	T2	Alive	Seminoma	45-65	yes	no
TCGA-2G-AAKM-01A-11R-A439-13	Carcinoma	Stage_II	M0	N1	T2	Dead	MGCT	15-20	yes	no
TCGA-2G-AAKH-01A-11R-A439-13	Carcinoma	Stage_II	M0	N1	T1	Alive	Embryonal	15-20	yes	no
TCGA-2G-AAG8-01A-31R-A439-13	Carcinoma	Stage_I	M0	N1	T2	Alive	Embryonal	21-25	yes	no
TCGA-2G-AAGV-01A-11R-A439-13	Carcinoma	Stage_II	M0	N1	T1	Alive	Teratoma	21-25	yes	no
TCGA-2G-AAFY-01A-11R-A439-13	Carcinoma	Stage_II	M0	N1	T2	Alive	Embryonal	21-25	yes	no
TCGA-2G-AAFN-01A-31R-A439-13	Carcinoma	Stage_III	M0	N1	T2	Alive	Embryonal	26-30	yes	no
TCGA-2G-AAKL-01A-11R-A439-13	Carcinoma	Stage_II	M0	N1	T2	Alive	Embryonal	26-30	yes	no
TCGA-2G-AAFM-01A-11R-A439-13	Carcinoma	Stage_II	M0	N1	T2	Alive	Embryonal	31-35	yes	no
TCGA-2G-AAFO-01A-31R-A439-13	Carcinoma	Stage_II	M0	N1	T1	Alive	Embryonal	31-35	yes	no
TCGA-2G-AAGP-01A-11R-A439-13	Carcinoma	Stage_II	M0	N1	T2	Alive	MGCT	31-35	yes	no
TCGA-2G-AAGA-01A-11R-A439-13	Carcinoma	Stage_II	M0	N1	T1	Alive	Embryonal	36-40	yes	no
TCGA-2G-AAGS-01A-11R-A439-13	Carcinoma	Stage_III	M0	N1	T1	Alive	MGCT	36-40	yes	no
TCGA-2G-AAGN-01A-11R-A439-13	Carcinoma	Stage_III	M0	N1	T2	Alive	Embryonal	41-45	yes	no
TCGA-2G-AAGG-01A-11R-A439-13	Carcinoma	Stage_III	M1	N1	T3	Alive	MGCT	15-20	yes	no
TCGA-2G-AAFZ-01A-11R-A439-13	Carcinoma	Stage_III	M1	N1	T3	Alive	MGCT	31-35	yes	no
TCGA-2G-AAFH-01A-12R-A439-13	Seminoma	Stage_II	M0	N1	T1	Alive	Seminoma	36-40	yes	no
TCGA-YU-A912-01A-11R-A43A-13	Seminoma	Stage_III	M0	NX	T1	Alive	Seminoma	31-35	yes	no
TCGA-ZM-AA05-01A-12R-A43A-13	Seminoma	Stage_II	M0	NX	T2	Alive	Seminoma	36-40	yes	no
TCGA-S6-A8JY-01A-11R-A43A-13	Seminoma	Stage_I	M0	NX	T1	Alive	Seminoma	26-30	yes	no
TCGA-XE-AANV-01A-11R-A43A-13	Seminoma	Stage_I	M0	NX	T2	Alive	Seminoma	45-65	no	no
TCGA-VF-A8AD-01A-11R-A43A-13	Carcinoma	Stage_I	M0	NX	T2	Alive	Embryonal	36-40	yes	no
TCGA-XE-AAOJ-01A-12R-A43A-13	Carcinoma	Stage_I	M0	N0	T1	Alive	MGCT	21-25	yes	no
TCGA-XE-AAOB-01A-11R-A43A-13	Carcinoma	Stage_I	M0	N0	T1	Dead	Teratoma	26-30	no	no
TCGA-YU-A94D-01A-11R-A43A-13	Carcinoma	Stage_III	M1	N0	T3	Alive	Teratoma	26-30	yes	no
TCGA-2G-AAH8-01A-11R-A439-13	Seminoma	Stage_III	M0	N1	T2	Alive	Seminoma	41-45	yes	no
TCGA-2G-AAH4-01A-12R-A439-13	Carcinoma	Stage_II	M0	N1	T1	Alive	MGCT	31-35	yes	no
TCGA-XE-AANJ-01A-11R-A43A-13	Seminoma	Stage_I	M1	N1	T2	Alive	Seminoma	36-40	yes	no
TCGA-2G-AAKD-01A-31R-A439-13	Carcinoma	Stage_III	M1	N1	T2	Alive	Embryonal	15-20	yes	no
TCGA-2G-AAGZ-01A-11R-A439-13	Carcinoma	Stage_III	M1	N1	T2	Alive	Embryonal	26-30	yes	no
TCGA-XE-A8H1-01A-11R-A43A-13	Carcinoma	Stage_I	M0	NX	T2	Alive	Embryonal	21-25	yes	no
TCGA-2G-AAH3-01A-11R-A439-13	Seminoma	Stage_I	M0	N0	T2	Alive	Seminoma	15-20	no	no
TCGA-WZ-A7V3-01A-11R-A43A-13	Seminoma	Stage_I	M0	N0	T1	Alive	Seminoma	15-20	no	no
TCGA-XE-AANR-01A-11R-A43A-13	Seminoma	Stage_I	M0	N0	T2	Alive	Seminoma	21-25	no	no
TCGA-2G-AAHG-01A-11R-A439-13	Seminoma	Stage_I	M0	N0	T1	Alive	Seminoma	21-25	no	yes
TCGA-2G-AAHL-01A-11R-A439-13	Seminoma	Stage_I	M0	N0	T2	Alive	Seminoma	26-30	no	yes
TCGA-4K-AA1H-01A-11R-A439-13	Seminoma	Stage_I	M0	N0	T2	Alive	Seminoma	26-30	no	no
TCGA-4K-AA1I-01A-11R-A439-13	Seminoma	Stage_I	M0	N0	T1	Alive	Seminoma	26-30	no	no
TCGA-YU-A90S-01A-11R-A43A-13	Seminoma	Stage_I	M0	N0	T1	Alive	Seminoma	26-30	no	yes
TCGA-WZ-A7V5-01A-11R-A43A-13	Seminoma	Stage_I	M0	N0	T2	Alive	Seminoma	26-30	no	yes
TCGA-2G-AAF6-01A-11R-A439-13	Seminoma	Stage_I	M0	N0	T1	Alive	Seminoma	26-30	no	yes
TCGA-WZ-A7V4-01A-11R-A43A-13	Seminoma	Stage_I	M0	N0	T1	Alive	Seminoma	26-30	yes	no
TCGA-SO-A8JP-01A-11R-A43A-13	Seminoma	Stage_I	M0	N0	T1	Alive	Seminoma	26-30	yes	no
TCGA-XE-A8H5-01A-11R-A43A-13	Seminoma	Stage_I	M0	N0	T1	Alive	Seminoma	26-30	no	yes
TCGA-2G-AAF4-01A-11R-A439-13	Seminoma	Stage_I	M0	N0	T1	Alive	Seminoma	26-30	no	yes
TCGA-2G-AAFG-01A-11R-A439-13	Seminoma	Stage_I	M0	N0	T1	Alive	Seminoma	26-30	yes	yes
TCGA-2G-AAH0-01A-11R-A439-13	Seminoma	Stage_I	M0	N0	T2	Alive	Seminoma	26-30	no	no
TCGA-2G-AAEW-01A-11R-A439-13	Seminoma	Stage_I	M0	N0	T1	Dead	Seminoma	31-35	no	no
TCGA-2G-AAHP-01A-12R-A439-13	Seminoma	Stage_I	M0	N0	T2	Alive	Seminoma	31-35	no	yes
TCGA-VF-A8A9-01A-11R-A43A-13	Seminoma	Stage_I	M0	N0	T1	Alive	Seminoma	31-35	no	no
TCGA-VF-A8AB-01A-31R-A43A-13	Seminoma	Stage_I	M0	N0	T1	Alive	Seminoma	31-35	no	no
TCGA-2G-AAHN-01A-11R-A439-13	Seminoma	Stage_I	M0	N0	T1	Alive	Seminoma	31-35	no	yes
TCGA-2G-AAHT-01A-11R-A439-13	Seminoma	Stage_I	M0	N0	T2	Alive	Seminoma	31-35	no	yes
TCGA-ZM-AA0B-01A-11R-A43A-13	Seminoma	Stage_I	M0	N0	T1	Alive	Seminoma	31-35	no	no
TCGA-2G-AAF8-01A-11R-A439-13	Seminoma	Stage_I	M0	N0	T1	Alive	Seminoma	31-35	no	yes
TCGA-XE-AAO3-01A-11R-A43A-13	Seminoma	Stage_I	M0	N0	T2	Alive	Seminoma	31-35	no	no
TCGA-ZM-AA0D-01A-11R-A43A-13	Seminoma	Stage_I	M0	N0	T1	Alive	Seminoma	31-35	no	no
TCGA-ZM-AA0F-01A-21R-A43A-13	Seminoma	Stage_I	M0	N0	T1	Alive	Seminoma	31-35	no	no
TCGA-2G-AAEX-01A-11R-A439-13	Seminoma	Stage_I	M0	N0	T1	Alive	Seminoma	36-40	no	yes
TCGA-WZ-A8D5-01A-11R-A43A-13	Seminoma	Stage_I	M0	N0	T3	Alive	Seminoma	36-40	no	yes
TCGA-ZM-AA0E-01A-12R-A43A-13	Seminoma	Stage_I	M0	N0	T1	Alive	Seminoma	36-40	no	no
TCGA-XE-AAO4-01A-11R-A43A-13	Seminoma	Stage_I	M0	N0	T1	Alive	Seminoma	36-40	no	no
TCGA-ZM-AA0N-01A-21R-A43A-13	Seminoma	Stage_I	M0	N0	T2	Alive	Seminoma	41-45	no	no
TCGA-YU-A90W-01A-11R-A43A-13	Seminoma	Stage_I	M0	N0	T1	Alive	Seminoma	41-45	no	yes
TCGA-XE-AAO6-01A-31R-A43A-13	Seminoma	Stage_I	M0	N0	T1	Alive	Seminoma	45-65	no	yes
TCGA-ZM-AA0H-01A-11R-A43A-13	Seminoma	Stage_I	M0	N0	T3	Alive	Seminoma	45-65	no	yes
TCGA-VF-A8AA-01A-11R-A43A-13	Seminoma	Stage_I	M0	N0	T1	Alive	Seminoma	45-65	no	yes
TCGA-VF-A8A8-01A-11R-A43A-13	Carcinoma	Stage_I	M0	N0	T1	Alive	Embryonal	15-20	no	no
TCGA-2G-AAGK-01A-11R-A439-13	Carcinoma	Stage_I	M0	N0	T2	Alive	MGCT	15-20	no	no
TCGA-2G-AAH2-01A-11R-A439-13	Carcinoma	Stage_I	M0	N0	T1	Alive	MGCT	15-20	no	no
TCGA-2G-AAGE-01A-21R-A439-13	Carcinoma	Stage_I	M0	N0	T1	Alive	Embryonal	21-25	no	no
TCGA-2G-AAKG-01A-11R-A439-13	Carcinoma	Stage_I	M0	N0	T1	Alive	MGCT	21-25	no	no
TCGA-2G-AAGX-01A-11R-A439-13	Carcinoma	Stage_I	M0	N0	T1	Alive	Teratoma	21-25	no	no
TCGA-W4-A7U4-01A-12R-A43A-13	Carcinoma	Stage_I	M0	N0	T2	Alive	Embryonal	21-25	no	no
TCGA-2G-AAG0-01A-11R-A439-13	Carcinoma	Stage_I	M0	N0	T2	Alive	MGCT	21-25	no	no
TCGA-2G-AAFJ-01A-11R-A439-13	Carcinoma	Stage_I	M0	N0	T1	Alive	Teratoma	21-25	no	no
TCGA-2G-AAG6-01A-11R-A439-13	Carcinoma	Stage_I	M0	N0	T1	Alive	Teratoma	21-25	no	no
TCGA-YU-A90P-01A-11R-A43A-13	Carcinoma	Stage_I	M0	N0	T1	Alive	Embryonal	21-25	no	no
TCGA-W4-A7U2-01A-11R-A43A-13	Carcinoma	Stage_I	M0	N0	T1	Alive	MGCT	26-30	no	no
TCGA-W4-A7U3-01A-12R-A43A-13	Carcinoma	Stage_I	M0	N0	T1	Alive	MGCT	26-30	no	no
TCGA-2G-AAGC-01A-21R-A439-13	Carcinoma	Stage_I	M0	N0	T1	Alive	MGCT	26-30	yes	no
TCGA-2G-AAGF-01A-31R-A439-13	Carcinoma	Stage_I	M0	N0	T2	Alive	MGCT	26-30	no	no
TCGA-2G-AAGJ-01A-11R-A439-13	Carcinoma	Stage_I	M0	N0	T1	Alive	MGCT	26-30	no	no
TCGA-2G-AAGY-01A-11R-A439-13	Carcinoma	Stage_I	M0	N0	T1	Alive	Teratoma	26-30	no	no
TCGA-2G-AAGT-01A-11R-A439-13	Carcinoma	Stage_I	M0	N0	T2	Alive	MGCT	26-30	yes	no
TCGA-2G-AAL5-01A-11R-A439-13	Carcinoma	Stage_I	M0	N0	T1	Alive	MGCT	31-35	no	no
TCGA-2G-AAFV-01A-11R-A439-13	Carcinoma	Stage_I	M0	N0	T1	Alive	Teratoma	31-35	no	no
TCGA-XE-AAOC-01A-11R-A43A-13	Carcinoma	Stage_I	M0	N0	T1	Alive	Teratoma	31-35	no	no
TCGA-2G-AAL7-01A-11R-A439-13	Carcinoma	Stage_I	M0	N0	T2	Alive	Embryonal	31-35	no	no
TCGA-2G-AAG7-01A-11R-A439-13	Carcinoma	Stage_I	M0	N0	T1	Alive	MGCT	31-35	no	no
TCGA-2G-AAGI-01A-11R-A439-13	Carcinoma	Stage_I	M0	N0	T1	Alive	MGCT	31-35	no	no
TCGA-X3-A8G4-01A-11R-A43A-13	Carcinoma	Stage_I	M0	N0	T1	Alive	MGCT	31-35	no	no
TCGA-2G-AAFL-01A-21R-A439-13	Carcinoma	Stage_I	M0	N0	T2	Alive	Embryonal	31-35	no	no
TCGA-2G-AAG5-01A-11R-A439-13	Carcinoma	Stage_I	M0	N0	T1	Alive	Teratoma	36-40	no	no
TCGA-2G-AAGW-01A-11R-A439-13	Carcinoma	Stage_I	M0	N0	T1	Alive	Teratoma	36-40	no	no
TCGA-2G-AAFI-01A-21R-A439-13	Carcinoma	Stage_I	M0	N0	T2	Alive	Embryonal	41-45	no	no
TCGA-2G-AAGO-01A-11R-A439-13	Carcinoma	Stage_I	M0	N0	T2	Alive	Embryonal	41-45	no	no
TCGA-2G-AAGM-01A-11R-A439-13	Carcinoma	Stage_I	M0	N0	T2	Alive	Teratoma	45-65	no	no
TCGA-2G-AAG3-01A-11R-A439-13	Carcinoma	Stage_I	M0	N0	T2	Alive	MGCT	45-65	no	no
TCGA-YU-A94I-01A-11R-A43A-13	Carcinoma	Stage_I	M0	N0	T1	Alive	Teratoma	45-65	no	no
TCGA-2G-AAFE-01A-11R-A439-13	Seminoma	Stage_II	M0	N1	T2	Alive	Seminoma	36-40	no	no
TCGA-2G-AALP-01A-12R-A439-13	Carcinoma	Stage_III	M1	N1	T1	Alive	MGCT	41-45	no	no
TCGA-SB-A6J6-01A-11R-A43A-13	Seminoma	Stage_I	M0	NX	T1	Alive	Seminoma	21-25	no	no
TCGA-XE-A8H4-01A-31R-A43A-13	Seminoma	Stage_I	M0	NX	TX	Alive	Seminoma	21-25	no	yes
TCGA-S6-A8JX-01A-11R-A439-13	Seminoma	Stage_I	M0	NX	T2	Alive	Seminoma	26-30	no	no
TCGA-VF-A8AC-01A-11R-A43A-13	Seminoma	Stage_I	M0	NX	T1	Alive	Seminoma	26-30	no	no
TCGA-XE-A9SE-01A-21R-A43A-13	Seminoma	Stage_I	M0	NX	T1	Alive	Seminoma	31-35	no	yes
TCGA-XY-A89B-01A-11R-A43A-13	Seminoma	Stage_I	M0	NX	T1	Alive	Seminoma	31-35	no	no
TCGA-S6-A8JW-01A-11R-A439-13	Seminoma	Stage_I	M0	NX	T1	Alive	Seminoma	36-40	no	no
TCGA-XY-A9T9-01A-11R-A43A-13	Seminoma	Stage_I	M0	NX	T1	Alive	Seminoma	36-40	no	yes
TCGA-SB-A76C-01A-11R-A43A-13	Seminoma	Stage_I	M0	NX	T1	Alive	Seminoma	36-40	no	no
TCGA-XE-AAOL-01A-11R-A43A-13	Seminoma	Stage_I	M0	NX	T1	Alive	Seminoma	36-40	no	no
TCGA-VF-A8AE-01A-11R-A43A-13	Seminoma	Stage_I	M0	NX	T1	Alive	Seminoma	36-40	no	no
TCGA-2X-A9D6-01A-11R-A439-13	Seminoma	Stage_I	M0	NX	T1	Alive	Seminoma	41-45	no	no
TCGA-2X-A9D5-01A-11R-A439-13	Seminoma	Stage_I	M0	NX	T1	Alive	Seminoma	45-65	yes	no
TCGA-SN-A84Y-01A-11R-A43A-13	Carcinoma	Stage_I	M0	NX	T2	Alive	Embryonal	15-20	yes	no
TCGA-SN-A84X-01A-11R-A43A-13	Carcinoma	Stage_I	M0	NX	T2	Alive	MGCT	21-25	no	no
TCGA-XY-A8S3-01B-11R-A43A-13	Carcinoma	Stage_I	M0	NX	T2	Alive	Embryonal	21-25	no	no
TCGA-SN-A6IS-01A-11R-A43A-13	Carcinoma	Stage_I	M0	NX	T1	Alive	MGCT	26-30	no	no
TCGA-SN-A84W-01A-11R-A43A-13	Carcinoma	Stage_I	M0	NX	T2	Alive	MGCT	26-30	no	no
TCGA-XE-AANI-01A-11R-A43A-13	Carcinoma	Stage_I	M0	NX	T1	Alive	Teratoma	36-40	no	no
TCGA-XY-A8S2-01A-11R-A43A-13	Carcinoma	Stage_I	M0	NX	T2	Alive	Embryonal	45-65	no	no
TCGA-YU-AA4L-01A-11R-A43A-13	Carcinoma	Stage_III	M0	NX	T1	Alive	Embryonal	26-30	yes	no
TCGA-YU-A90Y-01A-11R-A43A-13	Carcinoma	Stage_III	M1	NX	T3	Dead	Embryonal	21-25	no	no

## Sheet: Supplementary Table 2
Supplementary Table 2 : Differential expression and statistical analysis of miRNAs in the TCGA TGCT dataset
Seminoma_vs_non-seminoma (carcinoma)							Seminoma_vs_MGCT							Seminoma_vs_EC							Seminoma_vs_Teratoma
mRNA	logFC	FDR	Delta	Seminoma	Non-seminoma		mRNA	logFC	FDR	Delta	Seminoma	Mix_Germ_Cell_Tumor		mRNA	logFC	FDR	Delta	Seminoma	Embryonic_tumor		mRNA	logFC	FDR	Delta	Seminoma	Teratoma
hsa-mir-122	8.91914	3.59643e-158	3.06907	0.3441	226.963		hsa-mir-122	9.45169	4.9685e-194	3.25233	0.3441	328.355		hsa-mir-122	8.25371	1.46411e-184	2.8401	0.3441	143.054		hsa-mir-122	8.58498	3.19576e-152	2.95409	0.3441	180.012
hsa-mir-206	8.2979	3.59643e-158	12.7189	1.53278	521.604		hsa-mir-206	9.3677	4.38586e-215	14.3586	1.53278	1095.06		hsa-mir-375	6.10278	4.25232e-155	825.419	135.253	9303.84		hsa-mir-1251	8.3017	2.83337e-134	1.69049	0.203632	103.573
hsa-mir-375	7.22255	3.24897e-140	976.871	135.253	20218.5		hsa-mir-375	7.35413	8.00326e-165	994.668	135.253	22149.3		hsa-mir-516a-2	5.96523	3.61545e-149	111.098	18.6243	1171.26		hsa-mir-375	8.07978	2.26725e-177	1092.81	135.253	36627
hsa-mir-1251	6.7896	2.43827e-97	1.38258	0.203632	36.2315		hsa-mir-1251	6.66672	8.56786e-97	1.35756	0.203632	33.2631		hsa-mir-521-1	5.80276	4.90566e-139	67.1644	11.5746	652.966		hsa-mir-206	7.67085	2.28488e-146	11.7577	1.53278	337.694
hsa-mir-1298	6.05462	9.27912e-103	15.0108	2.47923	172.977		hsa-mir-203a	6.64475	1.51368e-141	470.581	70.82	7098.79		hsa-mir-516a-1	5.77605	1.10161e-141	131.619	22.7871	1255.41		hsa-mir-1298	7.11796	3.38558e-133	17.6471	2.47923	361.617
hsa-mir-203a	5.85326	2.36642e-104	414.528	70.82	4101.25		hsa-mir-215	6.21842	7.36894e-123	38.6002	6.20739	471.393		hsa-mir-522	5.72878	6.42893e-140	145.21	25.3475	1350.72		hsa-mir-483	6.74676	2.17604e-115	9.84334	1.45897	169.983
hsa-mir-200b	5.66061	1.01362e-93	16.081	2.84085	149.9		hsa-mir-200b	5.97989	9.87828e-111	16.988	2.84085	187.062		hsa-mir-1298	5.59895	8.90411e-119	13.8811	2.47923	126.096		hsa-mir-490	6.52159	1.22877e-96	4.15803	0.637579	69.9365
hsa-mir-215	5.56236	4.75994e-94	34.5278	6.20739	299.106		hsa-mir-133b	5.71005	4.01311e-70	1.22869	0.21518	17.6826		hsa-mir-1283-2	5.39736	9.59449e-117	22.4765	4.16436	180.658		hsa-mir-1911	6.37527	2.28434e-104	9.88358	1.5503	138.947
hsa-mir-1911	5.5623	1.5007e-87	8.62324	1.5503	79.0364		hsa-mir-1298	5.55359	2.23416e-96	13.7686	2.47923	122.189		hsa-mir-1912	5.35103	9.55902e-70	1.28242	0.239658	14.7586		hsa-mir-200b	6.33667	3.73332e-109	18.0016	2.84085	239.581
hsa-mir-1912	5.38052	8.3154e-65	1.28949	0.239658	15.0659		hsa-mir-429	5.50884	9.88355e-86	5.57708	1.01239	51.6638		hsa-mir-516b-1	5.30932	5.59451e-123	94.1461	17.7322	707.948		hsa-mir-215	6.23286	1.46916e-110	38.6898	6.20739	476.135
hsa-mir-483	5.35621	5.292e-82	7.81456	1.45897	64.7575		hsa-mir-1911	5.50091	1.39141e-90	8.52806	1.5503	75.7382		hsa-mir-521-2	5.26896	3.51155e-102	9.3713	1.77859	73.2735		hsa-mir-203a	6.06229	3.90535e-110	429.331	70.82	4740.69
hsa-mir-200a	5.3276	6.5763e-88	29.7975	5.59306	229.498		hsa-mir-200a	5.4887	1.51471e-99	30.6986	5.59306	256.626		hsa-mir-519a-1	5.17534	1.42767e-118	565.182	109.207	3950.63		hsa-mir-1912	5.96779	7.88008e-66	1.43023	0.239658	22.6978
hsa-mir-490	5.0404	4.02549e-67	3.21365	0.637579	24.9706		hsa-mir-196b	5.36137	2.005e-100	180.816	33.7257	1391.43		hsa-mir-518d	5.16777	1.47748e-83	3.68783	0.713621	30.0203		hsa-mir-1264	5.9529	1.64175e-49	0.25059	0.0420955	10.2256
hsa-mir-429	4.9792	8.70703e-70	5.04088	1.01239	35.7505		hsa-mir-483	5.33404	5.45186e-85	7.78222	1.45897	63.7681		hsa-mir-1283-1	5.02763	2.56303e-93	8.86315	1.76289	61.4555		hsa-mir-200a	5.94987	3.28282e-101	33.278	5.59306	353.334
hsa-mir-516a-2	4.9696	5.18781e-82	92.5554	18.6243	587.341		hsa-mir-675	5.03722	1.30668e-90	218.816	43.4399	1430.38		hsa-mir-526a-2	5.00058	1.31752e-56	0.987297	0.197437	10.1971		hsa-mir-135a-1	5.89046	3.20195e-80	4.53269	0.769496	52.9371
hsa-mir-133b	4.94854	1.52183e-54	1.06483	0.21518	10.3793		hsa-mir-1912	4.99891	4.92356e-53	1.19803	0.239658	11.5353		hsa-mir-518e	4.96385	3.87105e-110	192.071	38.6939	1211.34		hsa-mir-6510	5.87701	9.09686e-45	0.0351652	0.00598352	7.5729
hsa-mir-135a-2	4.88296	2.99095e-64	3.34742	0.685532	23.7909		hsa-mir-490	4.97454	9.16196e-65	3.17167	0.637579	23.8507		hsa-mir-518a-2	4.93226	9.81734e-109	130.731	26.5054	812.96		hsa-mir-135a-2	5.85062	9.66849e-78	4.01079	0.685532	46.6466
hsa-mir-135a-1	4.84249	3.28175e-64	3.72628	0.769496	25.5384		hsa-mir-135a-1	4.94601	3.15359e-66	3.80593	0.769496	27.4474		hsa-mir-1911	4.91247	1.70576e-87	7.61581	1.5503	50.3288		hsa-mir-429	5.51353	4.07077e-73	5.58182	1.01239	51.8321
hsa-mir-516a-1	4.78979	1.43236e-77	109.145	22.7871	633.651		hsa-mir-133a-1	4.93143	1.22631e-72	6.86422	1.39193	46.1637		hsa-mir-519a-2	4.79951	3.6397e-104	386.561	80.5418	2246.29		hsa-mir-133a-1	5.46018	2.98731e-75	7.6002	1.39193	66.6545
hsa-mir-521-1	4.78355	5.1678e-76	55.3674	11.5746	322.101		hsa-mir-135a-2	4.6665	1.20053e-57	3.19904	0.685532	20.4589		hsa-mir-526a-1	4.761	4.71682e-63	2.19585	0.461215	15.77		hsa-mir-1-2	5.35668	2.33098e-78	14.3592	2.68062	114.836
hsa-mir-196b	4.76877	4.04343e-77	160.83	33.7257	922.679		hsa-mir-934	4.62784	6.50648e-37	0.443818	0.0959019	5.33656		hsa-mir-3937	4.75732	7.0293e-69	3.17618	0.667641	21.3125		hsa-mir-1-1	5.34474	7.64954e-78	13.9386	2.60791	110.934
hsa-mir-522	4.70496	1.51114e-75	119.259	25.3475	664.239		hsa-mir-133a-2	4.48343	2.46527e-62	7.63708	1.7034	40.7745		hsa-mir-518a-1	4.72212	1.05278e-100	114.335	24.2127	642.238		hsa-mir-204	5.34146	5.73249e-87	114.61	21.4566	874.904
hsa-mir-133a-1	4.56175	1.64362e-62	6.34965	1.39193	35.7003		hsa-mir-203b	4.36439	2.43234e-57	6.04674	1.38547	30.9868		hsa-mir-527	4.6919	1.52237e-99	108.354	23.0938	600.001		hsa-mir-133b	5.3307	9.11813e-49	1.14706	0.21518	13.5652
hsa-mir-1264	4.5566	1.48414e-36	0.191812	0.0420955	3.80721		hsa-mir-1-1	4.1587	7.78317e-57	10.8455	2.60791	48.6861		hsa-mir-525	4.61761	2.91871e-97	235.8	51.0655	1256.56		hsa-mir-129-2	5.21587	1.42519e-78	28.8945	5.53973	210.404
hsa-mir-675	4.39587	5.3344e-68	190.956	43.4399	916.993		hsa-mir-1247	4.13513	7.5943e-64	92.7701	22.4346	396.272		hsa-mir-520d	4.5891	1.20759e-95	98.4456	21.452	519.212		hsa-mir-1269b	5.162	3.20697e-74	16.8362	3.26157	121.124
hsa-mir-1283-2	4.38622	4.92853e-64	18.2658	4.16436	89.5717		hsa-mir-1-2	4.12339	4.35182e-56	11.0532	2.68062	48.7731		hsa-mir-516b-2	4.56646	9.4479e-90	32.789	7.18039	172.97		hsa-mir-133a-2	5.12656	5.38887e-68	8.73259	1.7034	63.7483
hsa-mir-516b-1	4.3114	7.91032e-66	76.4507	17.7322	354.423		hsa-mir-516a-2	4.11048	4.78567e-63	76.555	18.6243	323.74		hsa-mir-200a	4.54762	1.16912e-87	25.4351	5.59306	133.602		hsa-mir-129-1	5.10513	5.9082e-75	25.4529	4.98575	175.781
hsa-mir-521-2	4.29432	5.57565e-58	7.63782	1.77859	37.2251		hsa-mir-1264	4.08128	7.87499e-24	0.171803	0.0420955	2.70347		hsa-mir-520e	4.51257	3.55569e-93	148.419	32.8902	753.46		hsa-mir-448	4.90743	4.80199e-28	0.127546	0.0259903	4.40641
hsa-mir-519a-1	4.24425	1.88657e-64	463.501	109.207	2071.89		hsa-mir-204	4.00732	2.74101e-60	85.9835	21.4566	346.938		hsa-mir-520c	4.41085	9.4479e-90	262.146	59.4322	1266.74		hsa-mir-196b	4.81997	1.05419e-71	162.557	33.7257	956.017
hsa-mir-934	4.20748	2.34848e-34	0.403506	0.0959019	3.95611		hsa-mir-516a-1	3.96116	4.60118e-59	90.2632	22.7871	356.73		hsa-mir-523	4.38002	2.97327e-88	127.893	29.1992	610.456		hsa-mir-934	4.29483	2.94745e-23	0.411882	0.0959019	4.21083
hsa-mir-6510	4.20035	3.62254e-29	0.0251328	0.00598352	2.28295		hsa-mir-1179	3.89603	7.74662e-35	1.71575	0.440385	8.29218		hsa-mir-200b	4.37911	2.10097e-76	12.4404	2.84085	61.5905		hsa-mir-675	4.26725	2.74797e-56	185.369	43.4399	838.768
hsa-mir-133a-2	4.16138	9.26374e-55	7.0885	1.7034	32.5919		hsa-mir-1269a	3.85279	3.74221e-56	87.467	22.7023	329.681		hsa-mir-517c	4.37622	8.84478e-88	87.6631	20.0317	418.469		hsa-mir-1247	4.18528	1.07961e-53	93.8952	22.4346	410.293
hsa-mir-1-1	4.13267	2.82142e-56	10.7776	2.60791	47.8134		hsa-mir-521-1	3.84208	2.23105e-54	44.4704	11.5746	167.66		hsa-mir-520h	4.36308	3.55672e-87	75.7046	17.3512	359.512		hsa-mir-137	4.14268	5.30456e-26	0.994463	0.240053	6.32303
hsa-mir-1-2	4.12984	2.72232e-56	11.0705	2.68062	48.9922		hsa-mir-5683	3.84177	3.3766e-40	3.42011	0.890242	14.4316		hsa-mir-519c	4.32236	4.15229e-86	109.334	25.2949	508.425		hsa-mir-216b	4.1166	6.78624e-29	1.59081	0.386438	8.74686
hsa-mir-518d	4.11107	2.32429e-47	2.93375	0.713621	14.3668		hsa-mir-6510	3.81959	2.71464e-19	0.0228546	0.00598352	1.72439		hsa-mir-1323	4.26649	4.50207e-84	105.777	24.7924	479.438		hsa-mir-208a	4.08998	7.75724e-17	0.0166311	0.00406629	2.07296
hsa-mir-3937	4.02195	6.66054e-45	2.68522	0.667641	12.7517		hsa-mir-412	3.7755	1.10067e-53	51.765	13.7108	189.346		hsa-mir-520b	4.23986	7.18042e-84	478.499	112.857	2134.56		hsa-mir-5683	4.01592	2.40047e-34	3.57515	0.890242	16.2992
hsa-mir-1283-1	4.00848	1.59407e-51	7.06651	1.76289	30.2593		hsa-mir-1263	3.76888	6.83451e-26	0.734844	0.194977	4.23678		hsa-mir-135a-2	4.22881	1.96196e-53	2.89899	0.685532	15.0724		hsa-mir-412	3.862	7.34506e-45	52.9511	13.7108	201.054
hsa-mir-526a-2	4.00812	6.55724e-35	0.791349	0.197437	5.06309		hsa-mir-522	3.74467	2.32741e-53	94.918	25.3475	341.328		hsa-mir-519e	4.22051	1.265e-75	21.0702	4.99233	95.2741		hsa-mir-3200	3.83974	4.99353e-35	5.83224	1.51892	23.4123
hsa-mir-204	3.96821	9.64904e-58	85.1443	21.4566	337.655		hsa-mir-20b	3.69548	2.80786e-52	142.318	38.5114	500.426		hsa-mir-524	4.21999	4.43188e-79	41.9458	9.93978	187.439		hsa-mir-214	3.83921	1.0514e-44	72.7115	18.9392	272.732
hsa-mir-518a-2	3.95929	1.36057e-57	104.942	26.5054	414.105		hsa-mir-1269b	3.67624	7.25601e-46	11.9903	3.26157	43.1681		hsa-mir-518f	4.19097	4.52969e-82	349.728	83.4479	1526.29		hsa-mir-449a	3.82839	4.40315e-32	4.01413	1.04852	16.5456
hsa-mir-518e	3.94778	2.12478e-57	152.755	38.6939	598.898		hsa-mir-137	3.65936	1.72902e-25	0.87844	0.240053	4.48746		hsa-mir-519b	4.0902	3.91159e-77	58.2651	14.245	244.63		hsa-mir-433	3.8106	1.31112e-41	24.5562	6.44419	92.0505
hsa-mir-203b	3.93445	1.80863e-48	5.45109	1.38547	22.9692		hsa-mir-551b	3.6181	5.86034e-43	9.05049	2.50145	32.1246		hsa-mir-526b	4.07254	4.38817e-78	915.062	224.691	3782.42		hsa-mir-668	3.79451	2.81676e-22	1.21037	0.318979	6.03559
hsa-mir-5683	3.88601	3.35923e-44	3.45949	0.890242	14.8848		hsa-mir-519a-1	3.56599	3.72929e-49	389.43	109.207	1294.71		hsa-mir-520f	4.06136	1.17565e-77	640.445	157.692	2634.67		hsa-mir-6720	3.70822	4.09945e-20	1.01666	0.274164	5.09218
hsa-mir-526a-1	3.82157	4.46705e-38	1.76257	0.461215	8.16329		hsa-mir-4760	3.52555	3.21226e-15	0.0380108	0.0107815	1.43864		hsa-mir-520g	4.04811	7.73752e-77	185.167	45.7414	758.624		hsa-mir-1263	3.68016	5.94112e-18	0.717546	0.194977	3.97663
hsa-mir-519a-2	3.80524	3.30513e-54	306.481	80.5418	1127.56		hsa-mir-3937	3.52088	5.13455e-31	2.35068	0.667641	8.97342		hsa-mir-517a	4.04629	5.91012e-77	285.803	70.6334	1168.93		hsa-mir-203b	3.63484	2.78886e-30	5.03597	1.38547	18.6383
hsa-mir-1269b	3.73095	3.2036e-48	12.1687	3.26157	44.8413		hsa-mir-521-2	3.50776	2.51516e-38	6.23886	1.77859	21.5278		hsa-mir-517b	4.01556	6.61595e-76	278.313	69.3085	1122.86		hsa-mir-323b	3.46918	4.03833e-36	76.8834	22.1619	246.692
hsa-mir-518a-1	3.72176	4.2582e-52	90.1139	24.2127	320.976		hsa-mir-1283-2	3.45666	1.28289e-41	14.3948	4.16436	46.9675		hsa-mir-498	3.98781	3.7314e-74	85.4635	21.4312	341.872		hsa-mir-1269a	3.42738	3.05418e-35	77.8092	22.7023	245.458
hsa-mir-527	3.70643	9.70307e-52	85.5954	23.0938	302.974		hsa-mir-516b-1	3.42061	1.00123e-44	60.655	17.7322	191.089		hsa-mir-512-2	3.91128	1.47405e-72	742.899	189.937	2859.51		hsa-mir-410	3.42637	6.76509e-36	422.327	123.258	1326.34
hsa-mir-525	3.64724	1.53551e-50	186.248	51.0655	641.259		hsa-mir-216b	3.41722	1.48197e-24	1.32054	0.386438	5.33859		hsa-mir-512-1	3.90303	2.7608e-72	746.7	191.313	2863.77		hsa-mir-541	3.42177	2.10584e-32	18.2798	5.34221	58.4646
hsa-mir-516b-2	3.6357	2.91703e-48	26.1057	7.18039	90.6773		hsa-mir-214	3.35292	4.29102e-43	63.5016	18.9392	194.657		hsa-mir-518b	3.90022	4.45541e-72	394.644	101.185	1512.52		hsa-let-7c	3.41402	8.84946e-36	4090.45	1198.13	12772.3
hsa-mir-20b	3.63239	3.61758e-50	139.889	38.5114	479.008		hsa-mir-561	3.15881	3.27415e-20	1.13688	0.359907	4.20566		hsa-mir-520a	3.88315	1.0928e-71	1410.77	363.305	5362.35		hsa-mir-3131	3.39754	6.22116e-18	1.37411	0.404441	5.4543
hsa-mir-520d	3.61215	1.38283e-49	77.4879	21.452	263.725		hsa-mir-518a-2	3.14432	2.65183e-38	83.3413	26.5054	235.332		hsa-mir-5683	3.85947	1.83945e-46	3.43586	0.890242	14.6112		hsa-mir-551b	3.34717	5.08426e-28	8.37277	2.50145	26.603
hsa-mir-1247	3.61136	1.38283e-49	81.0195	22.4346	275.589		hsa-mir-6720	3.13066	2.84118e-18	0.858314	0.274164	3.37102		hsa-mir-518c	3.80405	6.04241e-69	700.163	184.057	2572.53		hsa-mir-199a-1	3.29957	2.58338e-33	3177.88	963.118	9484.19
hsa-mir-448	3.53339	6.32063e-20	0.0918339	0.0259903	1.62326		hsa-mir-526a-2	3.09922	2.50597e-16	0.611899	0.197437	2.63813		hsa-mir-515-2	3.78197	3.82837e-67	80.2046	21.2071	293.316		hsa-mir-1179	3.19171	5.14671e-16	1.40558	0.440385	5.0409
hsa-mir-520e	3.49507	4.53315e-47	114.953	32.8902	372.124		hsa-mir-526a-1	3.08812	6.79025e-21	1.42429	0.461215	4.86009		hsa-mir-20b	3.76973	2.8907e-67	145.178	38.5114	526.862		hsa-mir-363	3.17477	6.21831e-29	32.3608	10.1931	93.0503
hsa-mir-1179	3.42608	3.28703e-30	1.50879	0.440385	5.9521		hsa-mir-518e	3.01927	1.39534e-35	116.827	38.6939	314.602		hsa-mir-515-1	3.74458	6.4974e-66	80.9913	21.629	291.462		hsa-mir-450b	3.17419	1.85966e-29	44.9403	14.158	128.803
hsa-mir-517c	3.40706	5.7959e-45	68.249	20.0317	213.693		hsa-mir-1283-1	3.00729	8.34932e-28	5.30152	1.76289	15.0546		hsa-mir-519d	3.70635	4.32568e-65	128.45	34.6568	453.895		hsa-mir-20b	3.16867	3.91228e-30	122.03	38.5114	347.3
hsa-mir-412	3.39813	1.23991e-44	46.5911	13.7108	145.738		hsa-mir-205	2.98688	3.61116e-35	524.561	175.622	1393.12		hsa-mir-196b	3.5629	2.27019e-60	120.161	33.7257	399.919		hsa-mir-199a-2	3.14755	3.57164e-30	4902.74	1557.63	13804
hsa-mir-129-2	3.39216	2.20105e-42	18.7917	5.53973	59.3484		hsa-mir-668	2.9809	3.64001e-17	0.950845	0.318979	3.38012		hsa-mir-302c	3.49289	1.80395e-58	211.062	60.4262	681.567		hsa-mir-205	3.14526	4.77424e-30	552.376	175.622	1554.78
hsa-mir-520c	3.38569	9.92644e-45	201.219	59.4322	622.361		hsa-mir-448	2.97424	1.13295e-10	0.0773015	0.0259903	1.06155		hsa-mir-934	3.4756	5.39464e-19	0.333317	0.0959019	2.3323		hsa-mir-4760	3.10422	2.49658e-08	0.0334682	0.0107815	1.04262
hsa-mir-1269a	3.37669	2.34508e-44	76.6584	22.7023	236.978		hsa-mir-433	2.95461	1.00921e-31	19.0401	6.44419	50.8009		hsa-mir-203b	3.47469	2.01352e-41	4.81409	1.38547	16.6668		hsa-mir-383	3.04828	6.63614e-21	5.08436	1.66794	14.7067
hsa-mir-519c	3.35672	5.87209e-44	84.908	25.2949	260.279		hsa-mir-518d	2.95374	2.51956e-21	2.10785	0.713621	6.37227		hsa-mir-205	3.36722	8.00724e-55	591.357	175.622	1813.39		hsa-mir-802	3.01555	9.0234e-08	0.0299705	0.00993862	0.966211
hsa-mir-523	3.34104	1.18356e-43	97.5556	29.1992	297.027		hsa-mir-199a-1	2.9529	1.72878e-34	2843.99	963.118	7458.29		hsa-mir-1251	3.32455	1.92018e-20	0.676985	0.203632	3.1673		hsa-mir-1245a	2.98413	2.94841e-17	2.96205	0.9926	8.71799
hsa-mir-520h	3.31674	5.85415e-43	57.5493	17.3512	174.009		hsa-mir-363	2.9474	1.70274e-32	30.0432	10.1931	79.4645		hsa-mir-1264	3.31658	2.43881e-14	0.139613	0.0420955	1.53977		hsa-mir-542	2.97851	7.79026e-27	817.591	274.496	2164.37
hsa-mir-129-1	3.3084	2.20425e-40	16.4949	4.98575	50.5056		hsa-mir-519a-2	2.9336	7.04188e-34	236.278	80.5418	616.183		hsa-mir-135a-1	3.30724	3.42639e-31	2.54491	0.769496	8.72935		hsa-mir-199b	2.97662	7.55253e-27	5498.95	1847.38	14542.3
hsa-mir-137	3.29786	4.29293e-24	0.791661	0.240053	3.46513		hsa-mir-516b-2	2.92834	1.90121e-31	21.0267	7.18039	55.4863		hsa-mir-675	3.22152	6.88663e-50	139.942	43.4399	406.234		hsa-mir-449b	2.82516	1.29792e-08	0.46471	0.16449	1.92659
hsa-mir-4760	3.29474	1.41907e-16	0.0355224	0.0107815	1.20747		hsa-mir-1245a	2.92316	9.08695e-23	2.90153	0.9926	8.35208		hsa-mir-429	3.14751	2.43322e-30	3.1865	1.01239	9.95369		hsa-mir-450a-2	2.80906	5.95396e-21	14.4423	5.14132	36.7828
hsa-mir-1263	3.26093	2.23853e-22	0.635806	0.194977	2.94229		hsa-mir-527	2.8586	9.60927e-32	66.016	23.0938	168.284		hsa-mir-4760	3.10995	3.42317e-11	0.0335301	0.0107815	1.04728		hsa-mir-99a	2.80653	1.20974e-23	1295.7	461.673	3230.61
hsa-mir-519e	3.24984	3.30277e-39	16.2243	4.99233	48.5541		hsa-mir-323b	2.85098	1.39534e-31	63.183	22.1619	160.673		hsa-mir-561	3.09332	2.53662e-20	1.11331	0.359907	4.01348		hsa-mir-152	2.79975	2.02907e-23	335.65	119.886	835.532
hsa-mir-520b	3.24663	8.92578e-42	366.405	112.857	1072.24		hsa-mir-3131	2.84285	2.20353e-16	1.14976	0.404441	3.67339		hsa-mir-106a	3.00319	1.6588e-42	49.2079	16.3852	132.249		hsa-mir-450a-1	2.79839	7.14953e-21	15.1413	5.41071	38.3848
hsa-mir-518f	3.24439	1.03589e-41	270.737	83.4479	791.872		hsa-mir-525	2.8375	1.13927e-31	144.898	51.0655	365.775		hsa-mir-367	2.94865	2.80776e-41	60.0443	20.3633	158.05		hsa-mir-582	2.74367	2.88449e-22	146.559	53.4171	358.485
hsa-mir-1323	3.23266	2.90227e-41	80.1454	24.7924	234.098		hsa-mir-518a-1	2.83612	2.45156e-31	68.6701	24.2127	173.67		hsa-mir-203a	2.89834	8.68089e-41	205.26	70.82	528.818		hsa-mir-585	2.74356	1.92327e-09	0.725504	0.264438	2.48316
hsa-mir-524	3.20693	1.51342e-39	31.8762	9.93978	92.8117		hsa-mir-582	2.82801	1.71907e-31	151.064	53.4171	380.073		hsa-mir-1179	2.83978	6.2339e-18	1.2506	0.440385	3.92266		hsa-mir-432	2.74349	2.14663e-22	270.505	98.5989	661.017
hsa-mir-205	3.17493	2.83416e-40	557.587	175.622	1587.09		hsa-mir-199a-2	2.82554	1.06685e-31	4401.16	1557.63	11042.5		hsa-mir-302a	2.77436	9.16069e-38	3994.58	1439.82	9851.58		hsa-mir-551a	2.732	1.01145e-11	1.57052	0.574859	4.5247
hsa-mir-526b	3.14559	1.17459e-39	706.784	224.691	1989.37		hsa-mir-3200	2.82193	1.47441e-23	4.28627	1.51892	11.4992		hsa-mir-451a	2.67738	3.80584e-35	913.027	341.015	2182.12		hsa-mir-431	2.68835	1.62418e-21	430.988	160.317	1034.04
hsa-mir-214	3.12045	8.89009e-39	59.0989	18.9392	165.669		hsa-mir-106a	2.79187	4.19847e-30	45.7454	16.3852	114.213		hsa-mir-3131	2.66461	9.24784e-15	1.07768	0.404441	3.23196		hsa-mir-653	2.64065	2.68518e-19	24.4936	9.27562	58.4983
hsa-mir-216b	3.0863	2.10988e-23	1.19266	0.386438	4.21872		hsa-mir-520d	2.768	8.24755e-30	59.3792	21.452	146.85		hsa-mir-556	2.62288	3.74978e-10	0.371166	0.141511	1.51665		hsa-mir-301a	2.6221	1.84627e-19	38.4014	14.6453	90.8077
hsa-mir-517a	3.06365	7.33358e-38	216.396	70.6334	591.476		hsa-let-7c	2.74976	4.16128e-30	3294.58	1198.13	8059.42		hsa-mir-302d	2.61666	1.42812e-33	749.234	286.332	1756.8		hsa-mir-3622a	2.58729	7.04612e-06	0.125501	0.0485069	0.91772
hsa-mir-519b	3.05513	2.85823e-37	43.5204	14.245	119.313		hsa-mir-653	2.70672	2.19699e-27	25.1065	9.27562	61.2456		hsa-mir-144	2.58665	1.09369e-32	303.731	117.423	705.986		hsa-mir-889	2.58451	8.49707e-20	461.339	178.502	1071.3
hsa-mir-517b	3.03508	2.89496e-37	210.357	69.3085	569.015		hsa-mir-302c	2.70466	6.24345e-29	163.432	60.4262	394.611		hsa-mir-483	2.55184	4.37298e-21	3.72306	1.45897	9.16313		hsa-mir-592	2.55116	8.43428e-16	8.29301	3.25068	19.6601
hsa-mir-520g	3.02927	4.26133e-37	138.563	45.7414	374.326		hsa-mir-199b	2.69692	5.21336e-29	4982.23	1847.38	11979.4		hsa-mir-1269a	2.53938	1.17091e-30	57.6498	22.7023	132.579		hsa-mir-1915	2.54272	1.75226e-05	0.0340715	0.0133997	0.681435
hsa-mir-520f	3.02487	4.07231e-37	476.999	157.692	1284.37		hsa-mir-585	2.69536	7.17223e-13	0.712757	0.264438	2.39746		hsa-mir-448	2.50071	5.46858e-07	0.0649943	0.0259903	0.729552		hsa-mir-301b	2.54202	5.61604e-17	14.5566	5.7264	33.9538
hsa-mir-561	3.00469	8.11607e-22	1.08141	0.359907	3.76688		hsa-mir-541	2.67749	1.20008e-25	14.3037	5.34221	34.8511		hsa-mir-18b	2.48445	8.00953e-21	4.31634	1.73734	10.2971		hsa-mir-125b-2	2.53057	5.69834e-19	814.686	321.938	1860.75
hsa-mir-302c	3.00365	1.33052e-36	181.5	60.4262	485.513		hsa-mir-450b	2.6457	6.19104e-27	37.4578	14.158	89.2578		hsa-mir-7161	2.44669	1.69667e-24	10.5586	4.31544	24.0827		hsa-mir-449c	2.52712	5.47805e-06	0.264263	0.104571	1.19829
hsa-mir-498	2.97981	6.95115e-36	63.8608	21.4312	169.928		hsa-mir-551a	2.63831	1.36074e-15	1.51666	0.574859	4.23233		hsa-mir-363	2.39361	7.55581e-26	24.3983	10.1931	54.0935		hsa-mir-3937	2.51624	2.89841e-10	1.67994	0.667641	4.40961
hsa-mir-551b	2.97692	1.34592e-31	7.44662	2.50145	20.5531		hsa-mir-451a	2.59789	6.09346e-27	885.92	341.015	2065.14		hsa-mir-133a-1	2.37879	9.48998e-18	3.31112	1.39193	7.76458		hsa-mir-125b-1	2.50218	1.6192e-18	774.343	309.467	1753.84
hsa-mir-518b	2.94952	1.55051e-35	298.447	101.185	782.486		hsa-mir-517c	2.59367	3.52399e-26	51.9555	20.0317	121.547		hsa-mir-4664	2.32571	2.40519e-09	0.666215	0.286456	1.93769		hsa-mir-615	2.46108	2.1866e-10	2.04881	0.832483	5.14719
hsa-mir-3131	2.91611	4.23232e-21	1.17939	0.404441	3.87127		hsa-mir-410	2.57383	2.1913e-26	317.245	123.258	734.482		hsa-mir-412	2.32058	6.32042e-25	31.817	13.7108	68.9894		hsa-mir-1226	2.43533	3.41748e-10	2.02782	0.832668	5.05491
hsa-mir-512-2	2.91425	7.52947e-35	553.524	189.937	1432.63		hsa-mir-519c	2.57143	6.83451e-26	65.0442	25.2949	150.971		hsa-mir-1-2	2.30858	8.72687e-20	6.18843	2.68062	13.7739		hsa-mir-1262	2.42536	4.39345e-09	1.53678	0.633631	3.95007
hsa-mir-668	2.90879	6.97226e-20	0.927841	0.318979	3.20922		hsa-mir-520e	2.5512	1.23249e-25	83.9095	32.8902	193.384		hsa-mir-1304	2.29372	2.75089e-16	3.21504	1.40167	7.36055		hsa-mir-196a-1	2.4138	2.64277e-15	15.0004	6.21444	33.6563
hsa-mir-520a	2.90703	1.00254e-34	1056.14	363.305	2725.87		hsa-mir-335	2.53562	1.0165e-25	870.485	343.303	1991.16		hsa-mir-302b	2.28589	1.03068e-25	5099.27	2230.76	10879.1		hsa-mir-561	2.3983	2.78955e-07	0.863165	0.359907	2.43134
hsa-mir-512-1	2.90523	1.12865e-34	555.808	191.313	1434.01		hsa-mir-301a	2.52288	1.47855e-24	36.9483	14.6453	84.764		hsa-mir-335	2.27429	2.11909e-25	780.771	343.303	1661.24		hsa-mir-196a-2	2.38604	3.15536e-15	18.0503	7.56495	40.0719
hsa-mir-518c	2.86266	8.33232e-34	526.893	184.057	1339.53		hsa-mir-518f	2.50571	5.18523e-25	209.096	83.4479	474.51		hsa-mir-1-1	2.25116	1.16995e-18	5.87084	2.60791	12.8855		hsa-mir-1197	2.38399	7.28219e-12	4.06964	1.70707	9.438
hsa-mir-363	2.8165	1.28183e-31	28.7089	10.1931	72.5609		hsa-mir-144	2.46105	3.34227e-24	288.984	117.423	647.115		hsa-mir-4794	2.1404	3.39866e-05	0.0380479	0.017776	0.504479		hsa-mir-302c	2.32473	1.18723e-15	140.474	60.4262	303.219
hsa-mir-433	2.81533	5.88831e-31	18.1425	6.44419	46.1141		hsa-mir-196a-2	2.45703	2.51252e-22	18.5873	7.56495	42.0993		hsa-mir-219a-2	2.08497	8.366e-21	68.3455	32.78	139.48		hsa-mir-106a	2.29966	1.01413e-14	37.6804	16.3852	81.1616
hsa-mir-515-2	2.80958	2.10604e-32	59.5829	21.2071	149.43		hsa-mir-526b	2.45646	3.53285e-24	551.945	224.691	1233.82		hsa-mir-4732	2.07874	3.96275e-06	0.373853	0.179846	1.16279		hsa-mir-770	2.27535	2.52099e-07	1.22549	0.538592	3.08755
hsa-mir-106a	2.79302	5.75303e-32	45.7643	16.3852	114.304		hsa-mir-519e	2.43764	3.61948e-21	12.1695	4.99233	27.5984		hsa-mir-214	2.01262	5.78764e-19	38.1174	18.9392	76.8018		hsa-mir-574	2.26352	1.30153e-14	74.2333	32.7955	157.947
hsa-mir-515-1	2.77359	1.08566e-31	59.9898	21.629	148.63		hsa-mir-152	2.43485	1.03215e-23	291.904	119.886	648.784		hsa-mir-7159	2.00738	0.000237143	0.0819511	0.040825	0.5417		hsa-mir-503	2.25087	6.46396e-14	27.1642	12.0683	57.9114
hsa-mir-6720	2.77337	2.47288e-17	0.760359	0.274164	2.6041		hsa-mir-3622a	2.43242	2.25045e-07	0.117989	0.0485069	0.811584		hsa-mir-133a-2	1.96296	2.14439e-12	3.34371	1.7034	7.00324		hsa-mir-605	2.23751	0.000381324	0.197201	0.0881342	0.880105
hsa-mir-3200	2.72022	6.77355e-25	4.13179	1.51892	10.708		hsa-mir-802	2.42458	1.41027e-06	0.024097	0.00993862	0.599448		hsa-mir-200c	1.95853	6.63971e-19	3478.06	1775.85	6902.49		hsa-mir-487b	2.23274	2.25667e-14	134.342	60.1691	283.273
hsa-mir-519d	2.68873	3.75574e-30	93.183	34.6568	224.13		hsa-mir-520c	2.42225	2.3081e-23	143.96	59.4322	319.107		hsa-mir-1245a	1.95671	3.2396e-10	1.94223	0.9926	4.21324		hsa-mir-200c	2.21498	2.40799e-14	3933.48	1775.85	8245.29
hsa-mir-323b	2.67884	7.80295e-30	59.3681	22.1619	142.587		hsa-mir-196a-1	2.41761	2.97121e-21	15.0241	6.21444	33.7456		hsa-mir-582	1.93582	3.94543e-18	103.406	53.4171	204.725		hsa-mir-208b	2.21297	0.000974406	0.0296031	0.0133771	0.516557
hsa-mir-199a-1	2.6527	1.13845e-29	2554.86	963.118	6057.15		hsa-mir-542	2.4009	3.77243e-23	659.039	274.496	1450.24		hsa-mir-506	1.93556	1.32477e-17	40.0512	20.6923	79.5066		hsa-mir-1305	2.18959	2.31171e-06	0.910735	0.415939	2.34263
hsa-mir-1245a	2.64074	1.76003e-21	2.6212	0.9926	6.84492		hsa-mir-129-1	2.39999	1.72666e-20	11.9657	4.98575	26.8495		hsa-mir-7154	1.91353	0.000257715	0.0313819	0.0164	0.407697		hsa-mir-3074	2.18672	9.36841e-11	5.63368	2.57632	12.1732
hsa-mir-410	2.54897	1.31544e-27	314.181	123.258	721.931		hsa-mir-129-2	2.39427	1.41797e-20	13.2636	5.53973	29.6551		hsa-mir-668	1.87479	5.77301e-06	0.598017	0.318979	1.50328		hsa-let-7e	2.18474	6.31157e-14	1093.92	500.707	2276.88
hsa-let-7c	2.53171	2.43706e-27	3033.32	1198.13	6928.87		hsa-mir-3117	2.38875	1.23933e-09	0.617606	0.258548	1.88366		hsa-mir-514a-2	1.86693	3.95646e-17	485.602	260.108	949.086		hsa-mir-219a-2	2.14916	4.19315e-13	70.4494	32.78	145.831
hsa-mir-199a-2	2.52934	2.66756e-27	3939.79	1557.63	8992.96		hsa-mir-520b	2.3747	1.37857e-22	268.002	112.857	585.833		hsa-mir-514a-1	1.84814	8.70552e-17	481.763	260.675	938.846		hsa-mir-1250	2.14285	0.000639272	0.123197	0.0574923	0.680945
hsa-mir-582	2.5275	3.99178e-27	135.012	53.4171	308.584		hsa-mir-523	2.31342	3.92135e-21	67.5499	29.1992	145.634		hsa-mir-514a-3	1.84746	8.86996e-17	482.75	261.305	940.671		hsa-mir-3154	2.13871	0.000291654	0.23988	0.112161	0.919379
hsa-mir-541	2.51483	6.37948e-25	13.4347	5.34221	31.1218		hsa-mir-432	2.30285	2.96313e-21	227.058	98.5989	487.009		hsa-mir-510	1.83994	1.20897e-08	1.67574	0.910756	3.58296		hsa-mir-216a	2.12858	1.28737e-11	12.5195	5.88164	26.1412
hsa-mir-451a	2.50052	9.65487e-27	852.714	341.015	1930.35		hsa-mir-431	2.28421	5.49844e-21	366.198	160.317	781.384		hsa-mir-486-1	1.83983	1.76211e-16	143.232	77.8509	279.004		hsa-mir-153-1	2.11805	1.43633e-07	1.84236	0.869838	4.19366
hsa-mir-450b	2.47018	1.19798e-25	34.9728	14.158	79.0189		hsa-mir-524	2.26436	2.40414e-19	22.5073	9.93978	48.2305		hsa-mir-486-2	1.83846	1.86068e-16	141.429	76.9282	275.438		hsa-mir-324	2.10778	1.34239e-12	73.6135	34.9246	150.949
hsa-mir-199b	2.39974	6.80235e-25	4433.22	1847.38	9749.27		hsa-mir-503	2.25724	1.92106e-19	27.2409	12.0683	58.168		hsa-mir-1263	1.80266	0.000112894	0.351478	0.194977	0.991283		hsa-mir-3117	2.10342	9.45416e-05	0.543835	0.258548	1.52321
hsa-mir-367	2.39733	1.77034e-24	48.8175	20.3633	107.813		hsa-mir-1305	2.25495	6.19486e-10	0.937922	0.415939	2.457		hsa-mir-3117	1.7966	5.87135e-05	0.464507	0.258548	1.20745		hsa-mir-218-2	2.0963	1.56309e-12	93.4521	44.5796	191.037
hsa-mir-449a	2.38239	6.02524e-18	2.49798	1.04852	5.99372		hsa-mir-1323	2.22766	1.50522e-19	55.2291	24.7924	116.582		hsa-mir-1243	1.76575	3.31951e-07	1.25531	0.710917	2.71755		hsa-mir-218-1	2.09112	1.75441e-12	96.1593	45.9845	196.338
hsa-mir-144	2.37885	1.85852e-24	279.332	117.423	611.269		hsa-mir-520h	2.22461	2.68353e-19	38.5996	17.3512	81.5558		hsa-mir-514b	1.73564	4.10389e-12	8.14092	4.69045	15.9117		hsa-mir-455	2.08766	1.31511e-12	373.215	178.772	760.29
hsa-mir-302a	2.33539	9.85603e-24	3362.55	1439.82	7267.11		hsa-mir-517a	2.21346	1.23978e-19	156.344	70.6334	328.043		hsa-mir-507	1.72362	1.22634e-11	6.98043	4.04987	13.6631		hsa-mir-9-1	2.08154	1.34239e-12	6534.16	3139.1	13286.9
hsa-mir-335	2.30147	4.1414e-23	790.099	343.303	1692.83		hsa-mir-301b	2.21103	1.23611e-17	12.6613	5.7264	26.9674		hsa-mir-4449	1.70184	1.43846e-05	0.772063	0.453663	1.75748		hsa-mir-9-3	2.07761	1.48299e-12	6545.05	3150.28	13297.9
hsa-mir-542	2.27523	1.22915e-22	624.542	274.496	1329.25		hsa-mir-99a	2.20937	1.01979e-19	1020	461.673	2135.56		hsa-mir-141	1.69941	2.95088e-14	3438.42	2023.3	6571.31		hsa-mir-9-2	2.07419	1.61012e-12	6539.94	3153.01	13278
hsa-mir-585	2.2747	1.81499e-11	0.601519	0.264438	1.75948		hsa-mir-518b	2.20499	1.50522e-19	223.112	101.185	466.986		hsa-mir-1247	1.69839	1.44984e-13	38.1027	22.4346	73.0895		hsa-mir-409	2.06177	2.57378e-12	418.913	203.181	848.674
hsa-mir-208a	2.26616	2.40922e-08	0.00921488	0.00406629	0.495864		hsa-mir-18b	2.2007	2.88866e-14	3.82337	1.73734	8.43623		hsa-mir-508	1.68361	5.3659e-14	2983.19	1771.9	5692.16		hsa-mir-346	2.05648	0.00145573	0.157103	0.0763942	0.712737
hsa-mir-653	2.25722	3.02444e-21	20.9372	9.27562	44.8166		hsa-mir-517b	2.18997	2.97818e-19	151.784	69.3085	316.697		hsa-mir-4461	1.67705	1.59286e-06	1.255	0.748337	2.66771		hsa-mir-219a-1	2.03237	6.2892e-11	17.3716	8.54746	35.352
hsa-mir-18b	2.24878	1.21036e-17	3.90691	1.73734	8.72639		hsa-mir-194-1	2.18544	2.60424e-19	750.556	343.435	1562.61		hsa-mir-3170	1.66627	2.32669e-06	1.23674	0.742217	2.62749		hsa-mir-338	2.00182	1.32378e-11	761.612	380.46	1524.13
hsa-mir-551a	2.2349	1.6115e-13	1.28475	0.574859	3.16945		hsa-mir-1262	2.17805	1.89707e-10	1.38008	0.633631	3.30811		hsa-mir-573	1.65732	4.81182e-09	3.32182	2.00433	6.59155		hsa-mir-618	1.99274	0.000102182	0.662896	0.332655	1.69643
hsa-mir-152	2.20147	2.55455e-21	263.925	119.886	551.862		hsa-mir-200c	2.17601	3.38461e-19	3864.28	1775.85	8025.57		hsa-mir-499a	1.65628	9.78777e-08	2.05185	1.23883	4.17384		hsa-mir-887	1.94459	6.05983e-10	16.4901	8.48	32.998
hsa-mir-196a-2	2.17549	1.15334e-19	16.4575	7.56495	34.6136		hsa-mir-449a	2.16935	3.96197e-12	2.2746	1.04852	5.15373		hsa-mir-1246	1.64968	0.000815903	0.295732	0.179267	0.829678		hsa-mir-6788	1.93696	0.0029829	0.179668	0.0927579	0.708789
hsa-mir-196a-1	2.16606	2.98483e-19	13.4609	6.21444	28.3262		hsa-mir-383	2.16135	1.15926e-13	3.60501	1.66794	7.89543		hsa-mir-196a-1	1.63906	2.81415e-11	10.1858	6.21444	19.6199		hsa-mir-181b-2	1.92373	1.1949e-10	317.732	165.164	626.987
hsa-mir-802	2.14182	9.35103e-07	0.0212868	0.00993862	0.47051		hsa-mir-194-2	2.15132	9.58652e-19	842.087	391.428	1739.29		hsa-mir-410	1.63454	4.43103e-13	201.47	123.258	382.964		hsa-mir-3943	1.90692	0.00375358	0.0250998	0.0131625	0.39312
hsa-mir-556	2.12859	1.3268e-08	0.301219	0.141511	1.04043		hsa-mir-518c	2.14917	1.13004e-18	395.57	184.057	816.855		hsa-mir-196a-2	1.62616	2.10526e-11	12.3018	7.56495	23.6131		hsa-mir-211	1.89826	1.08356e-06	2.64151	1.39155	5.52812
hsa-mir-3117	2.12745	1.10434e-09	0.550049	0.258548	1.5509		hsa-mir-450a-2	2.13961	2.50052e-16	11.0004	5.14132	23.0807		hsa-mir-549a	1.62183	0.00834008	0.0910541	0.0561429	0.432494		hsa-mir-6499	1.89391	0.00326483	0.00611183	0.00322709	0.351546
hsa-mir-431	2.12353	5.27424e-20	340.437	160.317	699.012		hsa-mir-367	2.12768	9.02374e-18	43.3267	20.3633	89.412		hsa-mir-323b	1.59179	6.74875e-12	35.2771	22.1619	67.053		hsa-mir-323a	1.87817	4.10551e-10	207.101	110.267	405.686
hsa-mir-200c	2.10525	9.45779e-20	3738.6	1775.85	7641.39		hsa-mir-4465	2.11946	7.86615e-06	0.257102	0.121305	0.945272		hsa-mir-513c	1.585	6.59413e-11	12.8846	8.12907	24.6379		hsa-mir-100	1.87734	3.41884e-10	6426.25	3423.06	12576.6
hsa-mir-383	2.10332	1.85503e-15	3.50822	1.66794	7.57922		hsa-mir-1226	2.1106	1.34689e-10	1.75743	0.832668	4.01089		hsa-mir-509-3	1.58212	3.11248e-12	162.593	102.769	307.95		hsa-mir-654	1.84835	7.68563e-10	550.771	297.979	1073.32
hsa-mir-301a	2.10072	3.44754e-19	30.7656	14.6453	63.2281		hsa-mir-455	2.10814	5.61614e-18	376.876	178.772	771.161		hsa-mir-376a-2	1.56385	1.56833e-11	37.8091	24.1769	71.7218		hsa-mir-194-1	1.84754	7.70672e-10	634.509	343.435	1236.3
hsa-mir-3622a	2.08894	3.54273e-07	0.101328	0.0485069	0.613159		hsa-mir-520a	2.09963	7.12769e-18	762.807	363.305	1557.54		hsa-mir-215	1.53629	7.07572e-10	9.53637	6.20739	18.242		hsa-mir-656	1.84604	8.57297e-09	13.1806	7.13995	25.9934
hsa-mir-432	2.08804	2.15167e-19	205.878	98.5989	419.618		hsa-mir-450a-1	2.07517	1.86693e-15	11.2281	5.41071	23.2021		hsa-mir-450b	1.53221	9.92203e-11	21.6931	14.158	41.1857		hsa-mir-181b-1	1.83449	1.14345e-09	322.431	175.761	627.163
hsa-mir-450a-2	2.06525	2.17446e-17	10.6181	5.14132	21.915		hsa-mir-302a	2.07409	1.75779e-17	2986.32	1439.82	6063.18		hsa-mir-4652	1.50862	2.20125e-08	4.77327	3.164	9.23344		hsa-mir-744	1.83057	2.07607e-09	63.1736	34.5104	123.065
hsa-mir-302d	2.03216	1.60498e-18	581.872	286.332	1171.53		hsa-mir-498	2.06041	1.05659e-16	44.1571	21.4312	89.7872		hsa-mir-509-2	1.49429	6.67121e-11	120.325	80.5236	227.082		hsa-mir-3126	1.8273	0.0261884	0.0706004	0.0386365	0.455699
hsa-mir-450a-1	2.01088	1.26753e-16	10.8803	5.41071	22.1854		hsa-mir-3154	2.03839	1.24869e-05	0.228628	0.112161	0.849224		hsa-mir-199a-1	1.48861	5.75551e-11	1433.71	963.118	2702.91		hsa-mir-5002	1.82466	0.00442204	0.277514	0.15209	0.856522
hsa-mir-1262	1.99897	5.00573e-11	1.26661	0.633631	2.90736		hsa-mir-512-2	2.03769	7.92042e-17	387.034	189.937	780.248		hsa-mir-509-1	1.48292	9.63137e-11	119.636	80.6755	225.724		hsa-mir-337	1.82185	1.48593e-09	491.186	269.609	953.474
hsa-mir-503	1.97773	6.69043e-17	23.8678	12.0683	47.9011		hsa-mir-520g	2.03122	1.5767e-16	92.9111	45.7414	187.355		hsa-mir-548v	1.46585	0.000215962	0.847351	0.57806	1.81704		hsa-mir-18b	1.80659	2.15878e-06	3.13866	1.73734	6.38973
hsa-mir-99a	1.97291	1.41e-17	910.838	461.673	1812.7		hsa-mir-519b	2.02814	6.09414e-16	28.891	14.245	58.4875		hsa-mir-490	1.45394	0.000163069	0.926999	0.637579	1.96412		hsa-mir-451a	1.80651	2.10597e-09	616.049	341.015	1193.17
hsa-mir-4664	1.96807	1.78161e-08	0.563766	0.286456	1.4848		hsa-mir-512-1	2.02362	1.32284e-16	387.145	191.313	778.267		hsa-mir-542	1.44827	2.27369e-10	397.545	274.496	749.264		hsa-mir-194-2	1.80098	2.37203e-09	704.952	391.428	1364.26
hsa-mir-1305	1.95309	1.82864e-09	0.812368	0.415939	1.96954		hsa-mir-4732	2.00728	8.28035e-06	0.361001	0.179846	1.10055		hsa-mir-133b	1.4412	0.00432217	0.310116	0.21518	0.798744		hsa-mir-181a-2	1.79927	2.37203e-09	2263.93	1258.25	4379.56
hsa-mir-219a-2	1.91016	2.15525e-16	62.6152	32.78	123.549		hsa-mir-1197	2.00488	1.22874e-11	3.42248	1.70707	7.22813		hsa-mir-199a-2	1.42932	3.76319e-10	2226.36	1557.63	4195.23		hsa-mir-329-1	1.78477	3.7894e-08	12.6178	7.06967	24.6653
hsa-mir-1197	1.90647	8.33709e-13	3.25448	1.70707	6.74326		hsa-mir-520f	1.99051	4.47212e-16	313.888	157.692	627.005		hsa-mir-1262	1.42662	0.000241028	0.903953	0.633631	1.91433		hsa-mir-670	1.76125	0.00367427	0.388052	0.220327	1.04563
hsa-mir-4732	1.88206	8.00038e-07	0.338481	0.179846	0.998665		hsa-mir-515-2	1.98506	1.59954e-15	42.0974	21.2071	84.3245		hsa-mir-431	1.42237	5.52502e-10	228.03	160.317	429.901		hsa-mir-302a	1.75949	6.27326e-09	2533.36	1439.82	4875.24
hsa-mir-889	1.87521	5.04581e-16	334.728	178.502	655.176		hsa-mir-3074	1.98391	1.37515e-12	5.11117	2.57632	10.5604		hsa-mir-1197	1.41785	3.64634e-06	2.42038	1.70707	4.77008		hsa-mir-940	1.75092	1.54954e-05	2.17055	1.23966	4.46809
hsa-mir-301b	1.87039	1.36591e-14	10.7106	5.7264	21.2696		hsa-mir-515-1	1.95869	3.94844e-15	42.3645	21.629	84.4348		hsa-mir-3152	1.40977	0.0141122	0.0286392	0.0203148	0.261095		hsa-mir-335	1.74977	8.29417e-09	600.701	343.303	1154.84
hsa-mir-302b	1.83988	1.61432e-15	4104.34	2230.76	7986.02		hsa-mir-3152	1.92344	0.000158073	0.0390743	0.0203148	0.426218		hsa-mir-513a-2	1.40843	2.22953e-06	2.79011	1.98101	5.46536		hsa-mir-7156	1.7241	0.00121408	0.70149	0.406872	1.63217
hsa-mir-455	1.81276	4.4997e-15	324.07	178.772	628.364		hsa-mir-338	1.90007	1.01071e-14	722.9	380.46	1420.34		hsa-mir-137	1.38027	0.0104752	0.331338	0.240053	0.825295		hsa-mir-6783	1.71395	0.00551448	0.457408	0.266874	1.16057
hsa-mir-615	1.74638	4.2709e-09	1.45383	0.832483	3.08749		hsa-mir-889	1.88223	2.03525e-14	335.981	178.502	658.371		hsa-mir-376a-1	1.37795	4.14826e-09	44.1294	32.0255	83.4336		hsa-mir-598	1.70036	6.1439e-08	31.4588	18.5012	60.4069
hsa-mir-1226	1.74444	4.2709e-09	1.45254	0.832668	3.08381		hsa-mir-4664	1.83759	1.57087e-05	0.526389	0.286456	1.3456		hsa-mir-503	1.3729	1.53358e-08	16.5685	12.0683	31.4543		hsa-mir-487a	1.6914	6.45021e-08	42.9139	25.3719	82.222
hsa-mir-125b-2	1.70443	1.71984e-13	548.722	321.938	1049.48		hsa-mir-125b-2	1.83518	9.45247e-14	590.815	321.938	1149.05		hsa-mir-513a-1	1.37247	8.95861e-06	2.36837	1.72563	4.66652		hsa-mir-217	1.69065	3.33409e-08	462.283	273.434	882.932
hsa-mir-125b-1	1.67723	4.22752e-13	519.049	309.467	989.995		hsa-mir-887	1.82941	1.59865e-12	15.5134	8.48	30.4564		hsa-mir-199b	1.36745	2.53183e-09	2526.2	1847.38	4766.7		hsa-mir-3193	1.66473	0.0240901	0.244226	0.146706	0.736455
hsa-mir-3154	1.67687	4.07203e-05	0.18808	0.112161	0.633284		hsa-mir-125b-1	1.80231	2.83224e-13	557.757	309.467	1079.67		hsa-mir-622	1.35018	0.0247532	0.00628217	0.00465283	0.205542		hsa-mir-23b	1.66146	6.33963e-08	547.08	329.276	1041.89
hsa-mir-3152	1.66781	9.31089e-05	0.0338812	0.0203148	0.336713		hsa-mir-556	1.77577	0.000263419	0.251291	0.141511	0.787588		hsa-mir-548aq	1.34368	0.0238762	0.182673	0.135949	0.537285		hsa-mir-145	1.63421	1.09555e-07	2211.14	1353.04	4200.32
hsa-mir-3074	1.65514	1.51734e-10	4.26416	2.57632	8.38288		hsa-mir-940	1.7678	2.9221e-08	2.19148	1.23966	4.52216		hsa-mir-1305	1.33925	0.00314792	0.557047	0.415939	1.24368		hsa-mir-144	1.62988	1.39451e-07	191.386	117.423	363.671
hsa-mir-4794	1.65441	0.000156427	0.0294088	0.017776	0.324451		hsa-let-7e	1.75858	1.15937e-12	880.533	500.707	1694.51		hsa-mir-433	1.32489	2.03247e-07	8.53785	6.44419	16.3317		hsa-mir-6511b-2	1.6258	0.000177132	1.70605	1.04936	3.49923
hsa-mir-486-2	1.64619	1.33323e-12	126.639	76.9282	241.056		hsa-mir-5003	1.75367	0.000851544	0.186225	0.106192	0.654612		hsa-mir-4699	1.31856	0.033412	0.124099	0.094117	0.421514		hsa-mir-34b	1.60404	3.41589e-06	7.25129	4.52065	13.9974
hsa-mir-486-1	1.62832	2.35602e-12	126.766	77.8509	240.94		hsa-mir-1250	1.7343	0.00121314	0.0997088	0.0574923	0.482184		hsa-mir-513b	1.31712	9.89741e-06	2.74335	2.08285	5.37624		hsa-mir-1185-2	1.5955	6.69332e-05	2.49204	1.56192	4.97286
hsa-mir-1915	1.61743	0.000438454	0.021673	0.0133997	0.299649		hsa-mir-605	1.71613	0.00155064	0.15125	0.0881342	0.57526		hsa-mir-7974	1.30431	3.47164e-06	4.02197	3.0836	7.79914		hsa-mir-3187	1.57664	0.0109243	0.422742	0.268129	1.0476
hsa-mir-4465	1.58987	0.000152992	0.192859	0.121305	0.616432		hsa-mir-486-2	1.69907	9.88594e-12	130.707	76.9282	250.061		hsa-mir-152	1.29688	2.51004e-08	155.478	119.886	294.738		hsa-mir-1910	1.56571	0.0163876	0.318152	0.203201	0.846547
hsa-let-7e	1.56369	1.55008e-11	782.949	500.707	1480.38		hsa-mir-574	1.69307	1.74209e-11	55.5251	32.7955	106.322		hsa-mir-3682	1.2953	0.000416135	1.1566	0.892919	2.37326		hsa-mir-556	1.56162	0.036752	0.220986	0.141511	0.661701
hsa-mir-605	1.55713	0.000462965	0.137236	0.0881342	0.502186		hsa-mir-519d	1.69169	1.74321e-11	58.6287	34.6568	112.233		hsa-mir-450a-2	1.27889	1.18945e-06	6.57517	5.14132	12.6538		hsa-mir-6132	1.54073	0.0387239	0.0469676	0.0304841	0.327367
hsa-mir-409	1.55426	2.14043e-11	315.797	203.181	596.952		hsa-mir-324	1.68569	2.07755e-11	58.872	34.9246	112.628		hsa-mir-494	1.27263	1.24789e-07	26.4126	20.7544	50.3199		hsa-mir-376a-1	1.53712	1.43006e-06	49.227	32.0255	93.1803
hsa-mir-574	1.54951	3.4767e-11	50.817	32.7955	96.2391		hsa-mir-489	1.66909	0.000329004	0.359919	0.215637	0.958276		hsa-mir-3677	1.27073	2.42308e-05	2.7043	2.12815	5.31148		hsa-mir-500a	1.53108	1.04201e-06	347.382	226.887	655.944
hsa-mir-770	1.54193	3.52064e-06	0.830471	0.538592	1.80727		hsa-mir-615	1.66743	1.8501e-06	1.38811	0.832483	2.91643		hsa-mir-889	1.25997	6.79024e-08	224.907	178.502	427.67		hsa-mir-758	1.50068	1.8355e-06	519.713	346.318	980.226
hsa-mir-338	1.5208	5.68198e-11	578.602	380.46	1091.96		hsa-mir-5002	1.6665	0.000989497	0.253459	0.15209	0.754606		hsa-mir-615	1.25655	0.00111196	1.04606	0.832483	2.16265		hsa-mir-370	1.49479	2.10913e-06	328.814	219.974	620.163
hsa-mir-194-1	1.50241	9.80565e-11	515.981	343.435	973.235		hsa-mir-6783	1.66343	0.000336157	0.443924	0.266874	1.11633		hsa-mir-548j	1.25345	8.68385e-05	2.16247	1.72521	4.28611		hsa-mir-4746	1.48432	2.9899e-05	6.27001	4.22417	12.0433
hsa-mir-887	1.49195	6.93078e-10	12.6517	8.48	24.0782		hsa-mir-486-1	1.65957	3.25203e-11	129.199	77.8509	246.217		hsa-mir-766	1.19887	1.18945e-06	18.4074	15.3539	35.4084		hsa-mir-6511b-1	1.48414	0.000757052	1.74044	1.1727	3.5053
hsa-mir-449b	1.49132	0.000320942	0.245308	0.16449	0.688892		hsa-mir-302d	1.65735	2.84329e-11	474.553	286.332	903.466		hsa-mir-541	1.19391	7.86824e-06	6.37814	5.34221	12.3825		hsa-mir-1468	1.47739	3.59486e-05	5.89431	3.98968	11.3321
hsa-mir-194-2	1.47299	2.32182e-10	576.571	391.428	1086.82		hsa-mir-181b-2	1.62684	7.34534e-11	268.695	165.164	510.347		hsa-mir-424	1.17701	6.38713e-07	223.806	190.147	430.096		hsa-mir-380	1.46198	6.57944e-06	37.5948	25.7149	71.0606
hsa-mir-487b	1.46311	3.6792e-10	88.0341	60.1691	166.107		hsa-mir-409	1.59135	2.03195e-10	323.333	203.181	612.501		hsa-mir-450a-1	1.17425	1.07932e-05	6.35352	5.41071	12.3677		hsa-mir-329-2	1.4326	2.24077e-05	12.8792	8.99009	24.4796
hsa-mir-1250	1.45431	0.00150745	0.0836115	0.0574923	0.375074		hsa-mir-211	1.57767	1.08101e-06	2.1954	1.39155	4.4017		hsa-mir-455	1.17405	6.92002e-07	209.888	178.772	403.547		hsa-mir-27b	1.42842	7.04612e-06	643.979	450.833	1213.64
hsa-mir-324	1.45257	5.81243e-10	50.7303	34.9246	95.8039		hsa-mir-4746	1.57762	1.3154e-08	6.66413	4.22417	12.8563		hsa-mir-5698	1.15525	0.000119052	2.97982	2.57938	5.89826		hsa-mir-1301	1.41582	2.5485e-05	14.8899	10.5168	28.2685
hsa-mir-940	1.45076	5.19038e-07	1.79845	1.23966	3.60533		hsa-mir-219a-2	1.57064	6.19486e-10	51.4855	32.78	97.6147		hsa-mir-432	1.13745	1.92266e-06	112.152	98.5989	217.06		hsa-mir-494	1.41153	1.67964e-05	29.2954	20.7544	55.418
hsa-mir-618	1.41048	0.000159077	0.469205	0.332655	1.09157		hsa-mir-744	1.5644	7.1233e-10	53.9879	34.5104	102.31		hsa-mir-409	1.12947	2.10872e-06	229.487	203.181	444.665		hsa-mir-369	1.38476	1.65284e-05	222.149	160.425	419.115
hsa-mir-3193	1.40867	0.00106648	0.20666	0.146706	0.596358		hsa-mir-1915	1.56061	0.00696242	0.0209116	0.0133997	0.283249		hsa-let-7c	1.09804	4.15737e-06	1315.6	1198.13	2564.91		hsa-mir-539	1.37829	1.87267e-05	178.875	129.781	337.578
hsa-mir-5002	1.39205	0.00106648	0.211718	0.15209	0.602229		hsa-mir-181b-1	1.55352	6.19486e-10	273.049	175.761	516.159		hsa-mir-7-2	1.08812	0.000228909	3.35419	3.08255	6.69416		hsa-mir-188	1.37557	0.000331883	4.01738	2.92053	7.77723
hsa-mir-744	1.37918	4.56524e-09	47.5959	34.5104	89.9686		hsa-mir-302b	1.5407	7.87711e-10	3436.94	2230.76	6490.32		hsa-mir-34b	1.08151	0.000110822	4.88912	4.52065	9.70635		hsa-mir-424	1.3617	2.42392e-05	258.924	190.147	488.853
hsa-mir-376a-1	1.35824	8.30355e-09	43.4984	32.0255	82.3		hsa-mir-3187	1.5404	0.000932466	0.413025	0.268129	1.01851		hsa-mir-653	1.08062	3.08213e-05	10.0234	9.27562	19.7568		hsa-mir-3605	1.35958	0.00262074	1.75335	1.28963	3.50509
hsa-mir-3677	1.35488	5.23976e-07	2.88339	2.12815	5.63801		hsa-mir-487b	1.52553	1.65282e-09	91.7901	60.1691	173.458		hsa-mir-4786	1.08009	0.0126537	0.749156	0.693606	1.60567		hsa-mir-1185-1	1.35177	0.000144282	7.68906	5.68815	14.7116
hsa-mir-489	1.34291	0.000973577	0.289581	0.215637	0.739067		hsa-mir-218-2	1.47474	7.4117e-09	65.7433	44.5796	124.124		hsa-mir-2113	1.06223	0.00198717	1.64357	1.54729	3.36699		hsa-mir-1295a	1.35055	0.0122048	0.92047	0.681554	1.93178
hsa-mir-181b-2	1.33185	1.26505e-08	219.973	165.164	415.949		hsa-mir-1288	1.4742	0.000598166	0.686842	0.465908	1.51672		hsa-mir-202	1.05905	1.0992e-05	285.322	269.414	561.475		hsa-mir-501	1.34703	3.54018e-05	85.8086	63.702	162.243
hsa-mir-6783	1.32599	0.00106648	0.353872	0.266874	0.857446		hsa-mir-218-1	1.47419	7.4117e-09	67.79	45.9845	127.98		hsa-mir-770	1.05312	0.0269724	0.567202	0.538592	1.25196		hsa-mir-143	1.3361	3.48334e-05	55749.6	41725.8	105344
hsa-mir-1243	1.32351	4.48878e-05	0.940903	0.710917	1.96708		hsa-mir-323a	1.46474	7.53111e-09	161.513	110.267	304.574		hsa-mir-7-3	1.02388	0.000699536	3.10165	3.02929	6.2889		hsa-mir-302b	1.32901	3.91667e-05	2964.7	2230.76	5604.53
hsa-mir-323a	1.3207	1.75906e-08	145.629	110.267	275.62		hsa-mir-3677	1.46207	1.77146e-06	3.11151	2.12815	6.08252		hsa-mir-551a	1.02081	0.0301764	0.586822	0.574859	1.29505		hsa-mir-367	1.32812	6.81807e-05	27.0449	20.3633	51.3161
hsa-mir-1304	1.30023	7.60507e-06	1.8225	1.40167	3.63471		hsa-mir-3664	1.45987	0.0095979	0.0454812	0.0311542	0.304556		hsa-mir-34c	1.01549	4.30569e-05	36.2284	35.6757	72.2494		hsa-mir-382	1.3277	4.12441e-05	460.283	346.677	870.356
hsa-mir-5003	1.27656	0.00491376	0.13556	0.106192	0.435085		hsa-mir-548ao	1.45447	0.0101371	0.00399947	0.00274979	0.225105		hsa-mir-3199-2	-1.04283	0.00978762	-3.21409	3.08208	1.43164		hsa-mir-124-2	1.31676	0.000297493	6.45732	4.90395	12.4024
hsa-mir-3664	1.27581	0.00843056	0.0397469	0.0311542	0.253104		hsa-mir-770	1.44585	0.000495887	0.778723	0.538592	1.68278		hsa-mir-190a	-1.04478	0.00050544	-18.4016	17.6129	8.47289		hsa-mir-130b	1.31428	5.73689e-05	116.036	88.2887	219.741
hsa-mir-218-2	1.27349	7.04636e-08	56.7718	44.5796	107.947		hsa-mir-3193	1.44177	0.0109947	0.211517	0.146706	0.613101		hsa-mir-639	-1.04963	0.0221601	-2.29182	2.18345	0.990192		hsa-mir-124-1	1.3009	0.000350912	6.52562	5.01622	12.5421
hsa-mir-449c	1.26944	0.00697934	0.132746	0.104571	0.42842		hsa-mir-4691	1.4341	0.0126886	0.116809	0.0814515	0.432859		hsa-mir-548s	-1.05908	0.0117098	-2.78416	2.62884	1.19667		hsa-mir-149	1.28386	9.89064e-05	83.455	65.0033	158.455
hsa-mir-376a-2	1.26746	9.95664e-08	30.6431	24.1769	58.3786		hsa-mir-6788	1.42716	0.0126886	0.13238	0.0927579	0.460587		hsa-mir-128-1	-1.06665	0.000110659	-325.173	304.854	145.48		hsa-mir-3677	1.28235	0.0019806	2.72903	2.12815	5.35544
hsa-mir-218-1	1.26429	8.85669e-08	58.1376	45.9845	110.634		hsa-mir-4794	1.40386	0.0175424	0.0249551	0.017776	0.252798		hsa-mir-628	-1.06934	0.000205952	-36.0418	33.7046	15.996		hsa-mir-3065	1.27291	0.000127252	58.634	46.0629	111.487
hsa-mir-181b-1	1.2562	9.12907e-08	220.792	175.761	420.008		hsa-mir-181a-2	1.40141	3.41392e-08	1763.32	1258.25	3323.98		hsa-mir-504	-1.08689	0.00232632	-5.48747	5.04877	2.31068		hsa-mir-885	1.27038	0.00123084	3.78079	2.9761	7.35566
hsa-mir-3170	1.2492	0.000125177	0.927176	0.742217	1.93645		hsa-mir-7156	1.38534	0.00238174	0.563656	0.406872	1.26443		hsa-mir-128-2	-1.09757	6.76202e-05	-233.05	212.332	99.1566		hsa-mir-676	1.21312	0.00314247	3.00177	2.47441	5.90145
hsa-mir-3126	1.24677	0.016119	0.0481707	0.0386365	0.263324		hsa-mir-1301	1.34855	5.09805e-07	14.1824	10.5168	26.975		hsa-mir-607	-1.10823	0.0142409	-2.27798	2.05551	0.886455		hsa-mir-99b	1.20514	0.000283109	26343	21858.8	50397.8
hsa-mir-4746	1.22284	1.96255e-06	5.16548	4.22417	10.0262		hsa-mir-618	1.34308	0.00501873	0.446782	0.332655	1.03603		hsa-mir-7702	-1.11381	0.000265158	-15.0869	13.5454	6.19172		hsa-mir-493	1.18905	0.000371938	337.602	283.926	647.519
hsa-mir-592	1.22119	3.49716e-06	3.96969	3.25068	7.74501		hsa-mir-3605	1.32902	0.000111276	1.71394	1.28963	3.429		hsa-mir-320b-1	-1.11841	0.00357546	-4.32422	3.86639	1.71343		hsa-mir-500b	1.17307	0.00123303	9.34342	7.9649	18.1171
hsa-mir-654	1.21259	2.69971e-07	361.326	297.979	690.74		hsa-mir-500a	1.32271	2.56611e-07	300.105	226.887	567.711		hsa-mir-342	-1.1213	4.165e-05	-568.937	507.39	233.169		hsa-mir-181a-1	1.1694	0.000481088	1598.63	1367.05	3074.9
hsa-mir-424	1.21	2.92748e-07	230.077	190.147	440.045		hsa-mir-449b	1.31025	0.0178137	0.215523	0.16449	0.59289		hsa-mir-142	-1.12772	3.54439e-05	-9452.29	8381.76	3835.74		hsa-mir-328	1.16716	0.000627972	49.6176	42.5114	95.6232
hsa-mir-3187	1.20984	0.00395129	0.324392	0.268129	0.784352		hsa-mir-23b	1.29532	4.8595e-07	426.516	329.276	808.326		hsa-mir-3941	-1.13294	0.0119709	-2.52772	2.23111	0.949349		hsa-mir-124-3	1.16322	0.00230298	5.93996	5.10649	11.5913
hsa-mir-6788	1.20748	0.00951043	0.112003	0.0927579	0.377877		hsa-mir-1343	1.29002	0.00315276	0.576093	0.446578	1.27269		hsa-mir-4999	-1.13485	0.00962687	-2.64349	2.32938	0.992686		hsa-mir-127	1.16094	0.000542159	8322.74	7168.96	16030.2
hsa-mir-7161	1.20614	2.75555e-06	5.20503	4.31544	10.12		hsa-mir-1910	1.28877	0.0155483	0.261879	0.203201	0.676858		hsa-mir-577	-1.13501	0.00234863	-4.42659	3.90005	1.70774		hsa-mir-544a	1.14584	0.0285805	1.3041	1.13812	2.66997
hsa-mir-4449	1.20311	0.00106648	0.545806	0.453663	1.20729		hsa-mir-592	1.28268	1.90954e-05	4.16958	3.25068	8.0877		hsa-mir-3913-1	-1.13675	0.00118253	-5.95261	5.2365	2.31331		hsa-mir-136	1.12598	0.000914567	449.53	399.233	871.476
hsa-mir-208b	1.18629	0.0158293	0.0158691	0.0133771	0.1899		hsa-mir-329-1	1.27344	4.79656e-06	9.00283	7.06967	17.2673		hsa-mir-3913-2	-1.15305	0.00120293	-5.79036	5.02179	2.18938		hsa-mir-302d	1.11594	0.00106252	319.528	286.332	620.73
hsa-mir-656	1.1774	2.36908e-06	8.40656	7.13995	16.306		hsa-mir-6875	1.25899	0.0346543	0.184801	0.146786	0.525458		hsa-mir-192	-1.17631	1.48985e-05	-3810.2	3239.12	1433.19		hsa-mir-376a-2	1.08783	0.00212562	26.3004	24.1769	51.5298
hsa-mir-181a-2	1.17333	6.86653e-07	1476.34	1258.25	2837.91		hsa-mir-130b	1.24076	1.91021e-06	109.545	88.2887	208.817		hsa-mir-296	-1.18406	2.42308e-05	-58.7457	49.6137	21.7655		hsa-mir-362	1.08492	0.00313754	11.7363	10.8176	23.0871
hsa-mir-329-1	1.16487	3.33667e-06	8.23524	7.06967	16.0064		hsa-mir-376a-1	1.23987	2.56503e-06	39.7076	32.0255	75.8073		hsa-mir-211	-1.19507	0.0207934	-1.66299	1.39155	0.537375		hsa-mir-1287	1.0765	0.00210196	54.6244	50.7428	107.15
hsa-mir-337	1.16258	9.0435e-07	313.441	269.609	603.694		hsa-mir-99b	1.227	2.21196e-06	26820.6	21858.8	51167		hsa-mir-3928	-1.23117	0.00374406	-3.07666	2.49897	0.99274		hsa-mir-486-2	1.04801	0.00285642	80.6217	76.9282	159.196
hsa-mir-1288	1.15809	0.00193812	0.539565	0.465908	1.19368		hsa-mir-6511b-2	1.2012	0.00127765	1.26049	1.04936	2.57521		hsa-mir-548y	-1.25727	0.000241028	-7.3442	5.84139	2.37095		hsa-mir-486-1	1.03533	0.00331981	80.6013	77.8509	159.693
hsa-mir-548v	1.15453	0.000973577	0.667391	0.57806	1.4401		hsa-mir-337	1.19854	4.37111e-06	323.136	269.609	618.932		hsa-mir-5586	-1.28035	2.42308e-05	-16.3854	12.7976	5.19518		hsa-mir-1271	1.02907	0.0109407	4.60235	4.47232	9.25682
hsa-mir-100	1.14443	1.34788e-06	3917.44	3423.06	7567.11		hsa-mir-219a-1	1.19443	1.75925e-05	10.2093	8.54746	19.7223		hsa-mir-3940	-1.28147	9.8641e-05	-8.773	6.84605	2.74273		hsa-mir-376b	1.0152	0.00462219	41.905	41.2777	83.5572
hsa-mir-494	1.13735	2.48217e-06	23.605	20.7544	45.8047		hsa-mir-3129	1.18273	0.0125761	0.555317	0.469523	1.2246		hsa-mir-320b-2	-1.30715	9.59264e-05	-8.54469	6.53687	2.56718		hsa-mir-488	1.00643	0.0232369	2.8726	2.85424	5.8601
hsa-mir-499a	1.11642	0.000253223	1.38305	1.23883	2.83189		hsa-mir-188	1.1779	0.000157256	3.44009	2.92053	6.76543		hsa-mir-4523	-1.32424	0.0300264	-1.14614	0.865511	0.270571		hsa-mir-153-2	1.00011	0.00624056	22.2315	22.2291	44.5866
hsa-mir-211	1.11338	0.000195497	1.54932	1.39155	3.15607		hsa-mir-100	1.17354	7.1979e-06	4017.1	3423.06	7721.36		hsa-mir-4658	-1.34221	0.0238762	-1.39297	1.03782	0.333638		hsa-mir-190a	-1.02063	0.0386024	-17.9762	17.6129	8.61805
hsa-mir-4691	1.11092	0.0189597	0.0904859	0.0814515	0.3209		hsa-mir-6815	1.16763	0.0415028	0.309742	0.265275	0.751721		hsa-mir-891b	-1.3781	0.00523426	-1.85048	1.34277	0.439689		hsa-mir-342	-1.03333	0.0210467	-524.299	507.39	247.838
hsa-mir-188	1.10776	4.24171e-05	3.23524	2.92053	6.43843		hsa-mir-424	1.15941	1.02497e-05	220.459	190.147	424.88		hsa-mir-6802	-1.41268	0.0376497	-0.766915	0.542879	0.125864		hsa-mir-584	-1.03897	0.0209324	-161.954	155.879	75.7978
hsa-mir-3943	1.10715	0.0259485	0.0145729	0.0131625	0.17263		hsa-mir-4638	1.15876	0.00765049	0.741488	0.639899	1.58275		hsa-mir-6507	-1.48326	0.00100805	-2.75939	1.86036	0.585122		hsa-mir-651	-1.0616	0.0241097	-27.9529	26.3308	12.55
hsa-mir-23b	1.10705	3.30478e-06	364.524	329.276	709.419		hsa-mir-501	1.13981	1.75499e-05	72.6081	63.702	140.519		hsa-mir-642a	-1.48796	1.2803e-06	-16.702	11.2247	3.92136		hsa-mir-512-1	-1.08346	0.0144889	-207.279	191.313	90.214
hsa-mir-219a-1	1.10679	9.0497e-06	9.4602	8.54746	18.5525		hsa-mir-548v	1.13574	0.010253	0.656524	0.57806	1.41984		hsa-mir-150	-1.504	1.92341e-08	-6101.53	4056.86	1430.26		hsa-mir-497	-1.09543	0.0194076	-26.5364	24.2248	11.2707
hsa-mir-4699	1.0936	0.0272907	0.102927	0.094117	0.342609		hsa-mir-192	1.13569	1.57778e-05	3678.63	3239.12	7117.25		hsa-mir-92b	-1.62837	1.31343e-09	-610.949	375.19	121.271		hsa-mir-628	-1.10284	0.0163876	-37.1707	33.7046	15.626
hsa-mir-500a	1.09108	4.75417e-06	247.553	226.887	483.488		hsa-mir-370	1.13148	1.79901e-05	248.896	219.974	482.075		hsa-mir-592	-1.63729	2.40133e-05	-5.3223	3.25068	0.960144		hsa-mir-512-2	-1.1175	0.0109144	-212.255	189.937	87.4731
hsa-mir-1910	1.0861	0.0128709	0.220696	0.203201	0.571768		hsa-mir-27b	1.1095	2.70007e-05	500.198	450.833	972.909		hsa-mir-4758	-1.66714	0.00030998	-3.20312	1.92133	0.519344		hsa-mir-550a-1	-1.12322	0.0405917	-6.48391	5.77262	2.58242
hsa-mir-758	1.08247	5.69868e-06	374.878	346.318	733.522		hsa-mir-6511b-1	1.108	0.002877	1.29935	1.1727	2.67215		hsa-mir-4772	-1.6976	1.45727e-09	-63.73	37.5412	11.4874		hsa-mir-520a	-1.12745	0.00976612	-409.608	363.305	166.226
hsa-mir-6875	1.06733	0.0330543	0.156669	0.146786	0.444542		hsa-mir-6761	1.08988	0.0165135	0.661949	0.607361	1.43387		hsa-mir-5685	-1.70708	0.0285617	-0.6816	0.399279	0.0355763		hsa-mir-101-2	-1.13334	0.00907287	-10754.7	9489.36	4325.75
hsa-mir-34b	1.06235	4.70163e-05	4.80251	4.52065	9.57665		hsa-mir-654	1.07998	4.95562e-05	321.811	297.979	630.069		hsa-mir-146a	-1.70735	1.95651e-10	-1453.74	851.461	260.649		hsa-mir-1270	-1.14077	0.0174219	-17.2404	15.113	6.78569
hsa-mir-487a	1.05852	1.31197e-05	26.8566	25.3719	52.9796		hsa-mir-758	1.07556	5.34358e-05	372.485	346.318	730.016		hsa-mir-885	-1.77285	7.53184e-06	-5.27617	2.9761	0.782479		hsa-mir-193b	-1.14304	0.00894135	-167.82	146.82	66.4122
hsa-mir-1185-1	1.05826	3.73476e-05	6.01956	5.68815	11.9804		hsa-mir-944	1.0586	0.00110747	2.77194	2.6185	5.58945		hsa-mir-876	-1.81949	9.02241e-05	-3.27052	1.79749	0.419684		hsa-mir-101-1	-1.14529	0.00819508	-10751.8	9387.87	4244.18
hsa-mir-1185-2	1.05514	0.000374881	1.64805	1.56192	3.38029		hsa-mir-500b	1.05378	0.000255175	8.39322	7.9649	16.6693		hsa-mir-139	-1.89183	2.47811e-12	-562.478	297.319	80.0257		hsa-mir-590	-1.20424	0.00614162	-76.6469	63.6477	27.5523
hsa-mir-7154	1.04918	0.0424665	0.0172065	0.0164	0.167607		hsa-mir-3170	1.04506	0.0151982	0.775662	0.742217	1.66446		hsa-mir-181d	-1.93523	6.56291e-12	-80.5407	41.6182	10.79		hsa-mir-3199-2	-1.23224	0.0444158	-3.79786	3.08208	1.24012
hsa-mir-573	1.04829	0.000242666	2.10113	2.00433	4.27864		hsa-mir-937	1.04341	0.00115523	2.94449	2.82198	5.94901		hsa-mir-181c	-2.04138	5.15421e-14	-556.418	272.57	66.1213		hsa-mir-25	-1.27078	0.00277079	-33037.7	25997.8	10774.3
hsa-mir-7156	1.04619	0.00897576	0.425666	0.406872	0.973353		hsa-mir-1243	1.03633	0.0174092	0.736745	0.710917	1.58947		hsa-mir-187	-2.08235	5.93922e-14	-159.242	76.4722	17.9619		hsa-mir-1291	-1.29453	0.042066	-3.27707	2.53148	0.957968
hsa-mir-548ao	1.04499	0.026022	0.00287351	0.00274979	0.138594		hsa-mir-329-2	1.03595	0.000300645	9.31329	8.99009	18.5652		hsa-mir-216a	-2.12341	1.5313e-09	-12.4891	5.88164	1.25355		hsa-mir-550a-2	-1.31242	0.0140571	-7.4331	5.66366	2.20577
hsa-mir-130b	1.0447	1.39946e-05	92.2355	88.2887	182.267		hsa-mir-487a	1.03488	0.000170551	26.2569	25.3719	52.1167		hsa-mir-891a	-2.13052	4.44873e-15	-714.197	335.221	76.4598		hsa-mir-6892	-1.32247	0.0444158	-3.49793	2.64501	0.982589
hsa-mir-346	1.04298	0.0392219	0.0796773	0.0763942	0.289967		hsa-mir-380	1.03262	0.000176298	26.5537	25.7149	52.7366		hsa-mir-217	-2.14633	3.06316e-15	-586.879	273.434	61.6685		hsa-mir-3690-1	-1.33218	0.0315453	-4.08419	3.0658	1.14228
hsa-mir-766	1.04105	2.34222e-05	15.9842	15.3539	31.7264		hsa-mir-376a-2	1.02746	0.000198308	24.8409	24.1769	49.4128		hsa-mir-552	-2.16594	1.32108e-10	-15.5941	7.19967	1.50721		hsa-mir-29a	-1.35148	0.0012931	-6825.27	5050.23	1979.06
hsa-mir-1246	1.03475	0.0298446	0.185496	0.179267	0.498367		hsa-mir-7-2	1.02516	0.00137612	3.1601	3.08255	6.40294		hsa-mir-892a	-2.26364	4.16618e-09	-9.27568	4.09769	0.754358		hsa-mir-184	-1.35764	0.00125671	-588.486	433.464	169.071
hsa-mir-6815	1.02721	0.0215849	0.272494	0.265275	0.670414		hsa-mir-656	1.00486	0.000621964	7.17466	7.13995	14.4539		hsa-mir-873	-2.26913	8.09848e-10	-10.7704	4.74651	0.885621		hsa-mir-552	-1.36875	0.00684258	-9.85456	7.19967	2.7113
hsa-mir-3605	1.02258	0.000932365	1.31875	1.28963	2.74889		hsa-mir-624	-1.04376	0.00479096	-6.10482	5.84889	2.77271		hsa-mir-888	-2.27068	2.90314e-07	-5.29819	2.33331	0.384443		hsa-mir-1248	-1.37032	0.0056233	-10.9425	7.98537	3.01214
hsa-mir-1343	1.01281	0.00824131	0.452299	0.446578	1.02835		hsa-mir-183	-1.0496	0.000558731	-33549.2	31963.8	15441.7		hsa-mir-1224	-2.46763	2.05871e-09	-7.82549	3.17126	0.470923		hsa-mir-624	-1.38277	0.00748861	-8.08767	5.84889	2.16588
hsa-mir-27b	1.00916	2.78859e-05	454.962	450.833	907.535		hsa-mir-625	-1.05832	0.000498056	-1378.5	1302.53	625.399		hsa-mir-548x-2	-2.5825	1.54553e-05	-1.89423	0.733489	0.0183263		hsa-mir-1976	-1.39499	0.0026818	-19.8925	14.26	5.34485
hsa-mir-1301	1.00872	5.72432e-05	10.6085	10.5168	21.2876		hsa-mir-372	-1.06846	0.000426455	-24210.3	22659.2	10804.5		hsa-mir-9-3	-2.69083	2.89594e-22	-8476.87	3150.28	487.793		hsa-mir-643	-1.42648	0.0225956	-4.09587	2.87131	0.989742
hsa-mir-141	1.00344	3.09964e-05	2030.26	2023.3	4056.38		hsa-mir-550a-3	-1.15865	0.00289586	-4.60117	3.97116	1.7098		hsa-mir-184	-2.69898	2.88296e-22	-1169.91	433.464	66.6483		hsa-mir-374a	-1.43773	0.000562904	-5776.21	4017.59	1483
hsa-mir-628	-1.00083	4.72045e-05	-33.7326	33.7046	16.7801		hsa-mir-514b	-1.16082	0.00201359	-5.44475	4.69045	2.02876		hsa-mir-9-2	-2.70112	2.15011e-22	-8516.67	3153.01	484.742		hsa-mir-888	-1.44779	0.0307385	-3.37814	2.33331	0.776177
hsa-mir-372	-1.02524	1.78629e-05	-23231.1	22659.2	11133		hsa-mir-29b-2	-1.1691	9.78976e-05	-715.679	612.162	272.158		hsa-mir-9-1	-2.70696	1.81355e-22	-8497.42	3139.1	480.654		hsa-mir-183	-1.52103	0.00024489	-48617.9	31963.8	11137.3
hsa-mir-550a-3	-1.0446	0.000321095	-4.14826	3.97116	1.86074		hsa-mir-548f-1	-1.18971	9.98407e-05	-66.7038	56.0673	24.5092		hsa-mir-488	-2.73535	2.7481e-10	-7.80733	2.85424	0.322388		hsa-mir-548au	-1.53945	0.0498432	-2.02766	1.31713	0.371117
hsa-mir-6834	-1.05163	0.0180923	-0.652499	0.620464	0.234629		hsa-mir-607	-1.19454	0.00780245	-2.45539	2.05551	0.827718		hsa-mir-892b	-2.76588	9.60778e-10	-7.10077	2.56727	0.270826		hsa-mir-147b	-1.54754	0.027475	-2.96102	1.91337	0.57231
hsa-mir-3938	-1.05172	0.0226851	-0.557642	0.53022	0.191074		hsa-mir-29b-1	-1.20594	5.47113e-05	-712.711	591.003	256.122		hsa-mir-5708	-2.86031	7.09194e-11	-8.16332	2.854	0.285234		hsa-mir-550a-3	-1.56389	0.00620514	-6.21047	3.97116	1.26047
hsa-mir-29b-2	-1.05678	9.1744e-06	-646.923	612.162	294.203		hsa-mir-6715b	-1.2146	0.000318144	-11.5728	9.52811	4.03446		hsa-mir-4433a	-3.20257	1.28954e-18	-26.8401	8.38078	0.79894		hsa-mir-579	-1.56742	0.0283993	-2.50316	1.597	0.456024
hsa-mir-891b	-1.06234	0.00280614	-1.42648	1.34277	0.577852		hsa-mir-3130-2	-1.25807	0.000273062	-9.76295	7.76024	3.17184		hsa-mir-6715b	-3.69271	3.99344e-23	-35.1845	9.52811	0.621537		hsa-mir-378a	-1.57129	0.000146307	-2578	1640.69	552.02
hsa-mir-4999	-1.07292	0.000720578	-2.49924	2.32938	1.04171		hsa-mir-9-1	-1.26205	2.15734e-05	-3961.69	3139.1	1308.78		hsa-mir-548x	-4.20611	1.71006e-24	-32.5978	7.75011	0.301671		hsa-mir-4444-2	-1.57935	0.0189401	-3.1622	2.00222	0.58684
hsa-mir-29b-1	-1.07432	6.2153e-06	-634.927	591.003	280.598		hsa-mir-9-3	-1.26487	2.06546e-05	-3984.71	3150.28	1310.87		hsa-mir-105-2	-4.9836	7.16929e-57	-11218.6	2251.11	71.0304		hsa-mir-139	-1.58026	0.000140578	-469.843	297.319	99.3464
hsa-mir-873	-1.08887	9.87751e-05	-5.16836	4.74651	2.16524		hsa-mir-9-2	-1.26629	2.02513e-05	-3992.62	3153.01	1310.72		hsa-mir-105-1	-4.98747	6.31151e-57	-11224.5	2250.53	70.8213		hsa-mir-5706	-1.59795	0.043015	-2.14576	1.34282	0.35989
hsa-mir-96	-1.09543	4.01558e-06	-304.746	278.198	130.129		hsa-mir-639	-1.29919	0.00369803	-2.83672	2.18345	0.813047		hsa-mir-767	-5.30682	4.05116e-62	-25115.7	4732.72	119.442		hsa-mir-5687	-1.61098	0.0423991	-1.94014	1.20432	0.310188
hsa-mir-6851	-1.1134	0.0145787	-0.551215	0.495074	0.1616		hsa-mir-378c	-1.31027	4.97771e-05	-18.9064	14.4295	5.74404		hsa-mir-6715a	-5.40466	1.98937e-45	-144.91	26.812	0.510895		hsa-mir-146b	-1.61869	8.89549e-05	-4687.96	2896.14	942.989
hsa-mir-3654	-1.14402	0.00547853	-0.847781	0.741057	0.266889		hsa-mir-548s	-1.31226	0.00206363	-3.44971	2.62884	0.983948									hsa-mir-29b-2	-1.66263	5.69712e-05	-1017.8	612.162	193.274
hsa-mir-29c	-1.16309	7.77767e-07	-2236.38	1922.78	858.556		hsa-mir-29c	-1.31282	9.61233e-06	-2524.27	1922.78	773.907									hsa-mir-7705	-1.67513	0.00403678	-5.16881	3.08561	0.880363
hsa-mir-6750	-1.16392	0.0126129	-0.463064	0.397849	0.108347		hsa-mir-4780	-1.31408	0.0418379	-0.762118	0.579961	0.158522									hsa-mir-6509	-1.68778	0.00197109	-8.07201	4.78263	1.39835
hsa-mir-625	-1.1652	7.45942e-07	-1517.71	1302.53	580.733		hsa-mir-3130-1	-1.32925	9.71097e-05	-10.3271	7.76911	3.01665									hsa-mir-29c	-1.68991	4.12441e-05	-3249.33	1922.78	595.873
hsa-mir-4491	-1.17555	0.00351059	-1.03556	0.880908	0.320329		hsa-mir-642a	-1.34006	4.67441e-05	-15.0418	11.2247	4.35821									hsa-mir-29b-1	-1.73377	2.65528e-05	-1024.66	591.003	177.606
hsa-mir-4661	-1.2299	2.42822e-07	-60.5652	49.2439	20.9232		hsa-mir-497	-1.3757	9.78402e-06	-33.326	24.2248	9.25858									hsa-mir-3651	-1.73607	0.00441977	-4.71876	2.71807	0.728447
hsa-mir-6805	-1.24319	0.00402355	-0.729451	0.586756	0.175672		hsa-mir-5586	-1.38049	1.96305e-05	-17.6669	12.7976	4.83841									hsa-mir-573	-1.75594	0.00929552	-3.51949	2.00433	0.505452
hsa-mir-3941	-1.25239	8.00931e-05	-2.79422	2.23111	0.863983		hsa-mir-4658	-1.38485	0.0137751	-1.43724	1.03782	0.320278									hsa-mir-5698	-1.80708	0.00376069	-4.66115	2.57938	0.647827
hsa-mir-195	-1.29024	4.70242e-08	-80.5254	62.4114	25.4452		hsa-mir-139	-1.38999	2.71614e-06	-413.27	297.319	113.37									hsa-mir-4491	-1.80792	0.0405917	-1.59261	0.880908	0.16229
hsa-mir-548f-1	-1.29524	4.35022e-08	-72.6207	56.0673	22.7715		hsa-mir-4523	-1.40398	0.0175424	-1.21516	0.865511	0.249299									hsa-mir-195	-1.83865	1.35319e-05	-114.753	62.4114	17.3592
hsa-mir-182	-1.32637	1.15591e-08	-171446	129260	51545		hsa-mir-513b	-1.4356	0.00110747	-2.99014	2.08285	0.691224									hsa-mir-155	-1.85786	6.57944e-06	-1965.22	1057.79	291.737
hsa-mir-607	-1.33558	2.57434e-05	-2.74529	2.05551	0.738991		hsa-mir-142	-1.48083	4.96705e-07	-12411.9	8381.76	3002.97									hsa-mir-378c	-1.86023	4.13589e-05	-26.8421	14.4295	3.88377
hsa-mir-548s	-1.36444	6.1036e-06	-3.5869	2.62884	0.944553		hsa-mir-6715a	-1.4856	1.55944e-06	-39.832	26.812	9.49418									hsa-mir-7-1	-1.87319	7.04916e-06	-232.459	124.098	33.7842
hsa-mir-639	-1.37182	1.31197e-05	-2.99529	2.18345	0.766994		hsa-mir-4661	-1.50828	5.96663e-07	-74.2734	49.2439	17.2297									hsa-mir-629	-1.87334	5.5428e-06	-1694.75	904.668	246.829
hsa-mir-4780	-1.38674	0.00149807	-0.804253	0.579961	0.144598		hsa-mir-182	-1.52372	2.24518e-07	-196956	129260	44955									hsa-mir-3607	-1.89625	6.96437e-06	-131.125	69.1497	18.485
hsa-mir-5586	-1.4583	4.28707e-09	-18.6627	12.7976	4.57781		hsa-mir-96	-1.54146	1.78429e-07	-428.831	278.198	95.4894									hsa-mir-642a	-1.95075	2.89492e-05	-21.8967	11.2247	2.81097
hsa-mir-4523	-1.46885	0.000192704	-1.27131	0.865511	0.232841		hsa-mir-892a	-1.54809	4.73147e-05	-6.3436	4.09769	1.319									hsa-mir-4523	-1.9585	0.0444158	-1.6951	0.865511	0.129855
hsa-mir-6821	-1.47201	0.000696906	-0.535487	0.36378	0.0511954		hsa-mir-513a-1	-1.57451	0.000827537	-2.71702	1.72563	0.496361									hsa-mir-1293	-1.96272	0.0180078	-2.31027	1.17708	0.209039
hsa-mir-5685	-1.47309	0.000886318	-0.588176	0.399279	0.0638502		hsa-mir-202	-1.59052	7.05111e-08	-428.51	269.414	89.3759									hsa-mir-891a	-1.97738	1.73722e-06	-662.859	335.221	85.0366
hsa-mir-142	-1.49614	9.05082e-11	-12540.3	8381.76	2971.26		hsa-mir-509-1	-1.64112	4.04601e-08	-132.398	80.6755	25.7802									hsa-mir-3653	-2.03244	9.0383e-06	-27.7854	13.6709	3.24729
hsa-mir-642a	-1.50544	1.83459e-09	-16.8982	11.2247	3.87263		hsa-mir-513a-2	-1.65033	0.000203791	-3.26932	1.98101	0.545906									hsa-mir-892b	-2.04093	0.000873537	-5.23963	2.56727	0.529239
hsa-mir-4658	-1.52798	5.11641e-05	-1.58577	1.03782	0.278224		hsa-mir-509-2	-1.68299	1.8229e-08	-135.52	80.5236	24.992									hsa-mir-5586	-2.09009	7.41909e-06	-26.7481	12.7976	2.91007
hsa-mir-139	-1.60385	3.70713e-12	-476.855	297.319	97.7335		hsa-mir-7702	-1.74151	7.2858e-08	-23.5894	13.5454	3.9632									hsa-mir-3662	-2.09638	0.000218692	-7.49744	3.57637	0.740543
hsa-mir-892a	-1.63552	6.41083e-09	-6.70184	4.09769	1.23409		hsa-mir-6821	-1.74432	0.0305162	-0.634548	0.36378	0.0208884									hsa-mir-182	-2.14073	2.1049e-07	-276710	129260	29311.5
hsa-mir-7702	-1.64809	2.6498e-11	-22.324	13.5454	4.2367		hsa-mir-4772	-1.74709	1.03581e-08	-65.5878	37.5412	11.0958									hsa-mir-625	-2.16281	1.62858e-07	-2817.13	1302.53	290.785
hsa-mir-3940	-1.65287	2.85446e-10	-11.3156	6.84605	2.09185		hsa-mir-3940	-1.77365	4.56788e-07	-12.1425	6.84605	1.91381									hsa-mir-3942	-2.18078	0.000400497	-5.53211	2.53676	0.46207
hsa-mir-4772	-1.90552	7.38012e-16	-71.5354	37.5412	9.92888		hsa-mir-195	-1.79695	2.27497e-09	-112.15	62.4114	17.8718									hsa-mir-942	-2.23874	1.62858e-07	-113.704	50.7891	10.6622
hsa-mir-150	-1.91217	7.93541e-17	-7757.39	4056.86	1077.79		hsa-mir-509-3	-1.81641	1.15371e-09	-186.671	102.769	29.0895									hsa-mir-3614	-2.29355	2.25394e-06	-22.7165	9.90451	1.92075
hsa-mir-888	-1.98558	3.49109e-10	-4.63297	2.33331	0.495753		hsa-mir-513c	-1.84344	7.4301e-08	-14.9855	8.12907	2.17505									hsa-mir-3940	-2.35337	3.73777e-06	-16.1113	6.84605	1.23915
hsa-mir-146a	-2.09662	8.02897e-20	-1785.19	851.461	198.98		hsa-mir-510	-1.88522	0.000637657	-1.71698	0.910756	0.155382									hsa-mir-96	-2.38567	1.15404e-08	-663.688	278.198	53.1338
hsa-mir-4758	-2.12077	9.05082e-11	-4.07469	1.92133	0.345502		hsa-mir-150	-1.92436	6.70218e-11	-7806.85	4056.86	1068.72									hsa-mir-3130-2	-2.39228	1.8355e-06	-18.5646	7.76024	1.37699
hsa-mir-891a	-2.13499	2.0779e-20	-715.695	335.221	76.2228		hsa-mir-508	-1.93333	5.60487e-11	-3425.67	1771.9	463.836									hsa-mir-548s	-2.39783	0.000256929	-6.30352	2.62884	0.397542
hsa-mir-6715b	-2.21638	9.27068e-18	-21.1179	9.52811	1.95216		hsa-mir-506	-1.9402	7.1233e-10	-40.1472	20.6923	5.29958									hsa-mir-607	-2.40159	0.000440696	-4.93648	2.05551	0.287675
hsa-mir-184	-2.22551	5.25182e-22	-964.679	433.464	92.5861		hsa-mir-514a-1	-1.95137	4.37303e-11	-508.672	260.675	67.3103									hsa-mir-4658	-2.42717	0.00347217	-2.51898	1.03782	0.0912037
hsa-mir-187	-2.26586	2.56033e-22	-173.276	76.4722	15.8015		hsa-mir-514a-2	-1.9518	4.35969e-11	-507.678	260.108	67.1435									hsa-mir-3130-1	-2.428	1.80065e-06	-18.8634	7.76911	1.34191
hsa-mir-892b	-2.50822	6.21904e-15	-6.43928	2.56727	0.348227		hsa-mir-514a-3	-1.96451	3.3034e-11	-513.336	261.305	66.8601									hsa-mir-373	-2.52656	1.43341e-09	-15648	6193.41	1074.77
hsa-mir-6715a	-2.5446	1.48332e-25	-68.226	26.812	4.49187		hsa-mir-4433a	-2.04578	2.72173e-09	-17.1453	8.38078	1.93502									hsa-mir-3941	-2.55047	0.000195836	-5.69038	2.23111	0.277187
hsa-mir-548x-2	-2.60653	1.27735e-10	-1.91186	0.733489	0.0159584		hsa-mir-888	-2.07387	2.8324e-06	-4.83899	2.33331	0.458902									hsa-mir-639	-2.58258	0.00024489	-5.63893	2.18345	0.260377
hsa-mir-5708	-2.71999	1.11048e-17	-7.76285	2.854	0.32714		hsa-mir-146a	-2.10358	1.31049e-12	-1791.12	851.461	198.022									hsa-mir-142	-2.68601	1.65019e-10	-22513.5	8381.76	1302.36
hsa-mir-4433a	-2.75973	1.6177e-24	-23.1287	8.38078	1.13089		hsa-mir-507	-2.14939	4.30887e-08	-8.70475	4.04987	0.816046									hsa-mir-371a	-2.71338	1.15022e-10	-13252.1	4883.96	744.562
hsa-mir-105-2	-3.81586	1.558e-55	-8589.9	2251.11	159.732		hsa-mir-891a	-2.22519	8.59119e-14	-745.93	335.221	71.5959									hsa-mir-187	-2.76978	1.55295e-10	-211.811	76.4722	11.1062
hsa-mir-105-1	-3.81609	1.558e-55	-8588.24	2250.53	159.665		hsa-mir-5708	-2.23176	1.21753e-07	-6.36946	2.854	0.509224									hsa-mir-548x-2	-2.77987	0.00533856	-2.039	0.733489	0
hsa-mir-767	-4.02035	2.15286e-60	-19027.2	4732.72	291.534		hsa-mir-187	-2.23525	1.86458e-13	-170.935	76.4722	16.143									hsa-mir-4517	-2.83584	0.000777607	-3.52038	1.24139	0.0663822
hsa-mir-548x	-4.08024	2.52666e-41	-31.6223	7.75011	0.340568		hsa-mir-4758	-2.27441	8.93606e-07	-4.3699	1.92133	0.29797									hsa-mir-4661	-2.93091	4.08132e-11	-144.329	49.2439	6.34885
							hsa-mir-184	-2.46457	2.50597e-16	-1068.3	433.464	78.4288									hsa-mir-4772	-2.9645	4.78936e-11	-111.291	37.5412	4.70056
							hsa-mir-548x-2	-2.54855	8.9531e-05	-1.86933	0.733489	0.0217387									hsa-mir-4758	-3.07568	6.1705e-05	-5.9094	1.92133	0.117719
							hsa-mir-892b	-2.56618	8.43925e-09	-6.58807	2.56727	0.329593									hsa-mir-372	-3.10953	4.19315e-13	-70459.4	22659.2	2625.21
							hsa-mir-105-2	-2.94326	1.04195e-21	-6625.58	2251.11	292.568									hsa-mir-150	-3.20004	1.09923e-13	-12982.1	4056.86	441.34
							hsa-mir-105-1	-2.94412	1.02897e-21	-6625.83	2250.53	292.318									hsa-mir-146a	-3.29947	2.69875e-14	-2809.37	851.461	86.3697
							hsa-mir-767	-3.10561	1.25675e-23	-14698	4732.72	549.719									hsa-mir-7702	-3.41918	1.51761e-11	-46.314	13.5454	1.15293
							hsa-mir-7161	-3.22152	5.46733e-14	-13.9023	4.31544	0.351049									hsa-mir-548f-1	-3.47807	2.95573e-14	-195.006	56.0673	4.91782
							hsa-mir-548x	-3.55083	2.63608e-19	-27.5193	7.75011	0.546971									hsa-mir-6715a	-3.74757	1.32485e-14	-100.48	26.812	1.88048
																					hsa-mir-5708	-4.16737	7.43156e-08	-11.8937	2.854	0.0407936
																					hsa-mir-6715b	-4.65284	3.29244e-14	-44.3327	9.52811	0.258728
																					hsa-mir-4433a	-5.00924	1.03197e-14	-41.9814	8.38078	0.139108
																					hsa-mir-4445	-5.0855	2.50686e-12	-23.6418	4.64886	0.015599
																					hsa-mir-105-1	-5.24176	1.49277e-27	-11796.7	2250.53	59.3567
																					hsa-mir-105-2	-5.25588	1.20187e-27	-11831.5	2251.11	58.7923
																					hsa-mir-767	-5.64031	1.74443e-30	-26694	4732.72	94.7651
																					hsa-mir-548x	-5.9773	2.33932e-16	-46.3248	7.75011	0

## Sheet: Supplementary Table 3
Supplementary Table 3 : ROC and cut-off statistical analysis of the upregulated miRNA signature in TCGA TGCT patients
Seminoma vs non-seminoma
Receiver Operating Curve analysis								Cut-off point analysis
Tumor upregulated signature								Tumor upregulated signature
miRNA ID	AUC	SE.AUC	LowerLimit	UpperLimit	z	p-value		Performance measures	Value	Lower_Limit	Upper_Limit
hsa-mir-135a-1	0.96803	0.01302	0.9425	0.99355	35.9412	0		Sensitivity	0.941	0.856	0.984
hsa-mir-135a-2	0.97115	0.01424	0.94323	0.99906	33.085	0		Specificity	1	0.946	NaN
hsa-mir-200a	0.95131	0.01932	0.91345	0.98918	23.3605	0		Positive Predictive Value	1	0.944	1
hsa-mir-200b	0.96201	0.01742	0.92786	0.99616	26.5173	0		Negative Predictive Value	0.943	0.86	NaN
hsa-mir-203b	0.96	0.01547	0.92968	0.99033	29.73	0		Positive Likelihood Ratio	Inf	NaN	Inf
hsa-mir-375	0.95087	0.01835	0.91491	0.98683	24.5747	0		Negative Likelihood Ratio	0.059	0.023	0.152
hsa-mir-582	0.95856	0.01513	0.9289	0.98821	30.3084	0		Optimal cut-off method	Youden
Upregulated signature	0.98619	0.01233	0.96203	1.01034	39.4436	0		Optimal cut-off point	3.87
								Optimal criterion	0.941176
Seminoma vs Embryonal carcinoma
Receiver Operating Curve analysis								Cut-off point analysis
Tumor upregulated signature								Tumor upregulated signature
miRNA ID	AUC	SE.AUC	LowerLimit	UpperLimit	z	p-value		Performance measures	Value	Lower_Limit	Upper_Limit
hsa-mir-135a-1	0.9697	0.01444	0.94139	0.998	32.5231	0		Sensitivity	1	0.868	NaN
hsa-mir-135a-2	0.98893	0.00764	0.97395	1.00391	63.9812	0		Specificity	1	0.946	NaN
hsa-mir-200a	0.9627	0.01865	0.92615	0.99926	24.8074	0		Positive Predictive Value	1	0.873	NaN
hsa-mir-200b	0.97378	0.01354	0.94723	1.00032	34.9842	0		Negative Predictive Value	1	0.943	NaN
hsa-mir-203b	0.97319	0.01425	0.94526	1.00113	33.2016	0		Positive Likelihood Ratio	Inf	NaN	Inf
hsa-mir-375	0.93473	0.03177	0.87247	0.997	13.6842	0		Negative Likelihood Ratio	0	0	NaN
hsa-mir-582	0.94406	0.02348	0.89805	0.99007	18.9158	0		Optimal cut-off method	Youden
Upregulated signature	1	0	1	1	Inf	0		Optimal cut-off point	3.86845
								Optimal criterion	1
Seminoma vs Mixed Germ Cell Tumor
Receiver Operating Curve analysis								Cut-off point analysis
Tumor upregulated signature								Tumor upregulated signature
miRNA ID	AUC	SE.AUC	LowerLimit	UpperLimit	z	p-value		Performance measures	Value	Lower_Limit	Upper_Limit
hsa-mir-135a-1	0.95671	0.02387	0.90994	1.00348	19.1371	0		Sensitivity	0.964	0.817	0.999
hsa-mir-135a-2	0.94562	0.03169	0.8835	1.00773	14.0602	0		Specificity	0.955	0.873	0.991
hsa-mir-200a	0.91667	0.04185	0.83464	0.9987	9.95571	0		Positive Predictive Value	0.9	0.746	0.997
hsa-mir-200b	0.93182	0.03852	0.85633	1.00731	11.2116	0		Negative Predictive Value	0.984	0.912	0.997
hsa-mir-203b	0.94264	0.02942	0.88499	1.0003	15.0475	0		Positive Likelihood Ratio	21.214	7.006	64.234
hsa-mir-375	0.94535	0.03094	0.88471	1.00599	14.3939	0		Negative Likelihood Ratio	0.037	0.005	0.257
hsa-mir-582	0.98052	0.01032	0.96029	1.00075	46.5618	0		Optimal cut-off method	Youden
Upregulated signature	0.96645	0.02985	0.90795	1.02495	15.6274	0		Optimal cut-off point	2.87973
								Optimal criterion	0.918831
Seminoma vs Teratoma
Receiver Operating Curve analysis								Cut-off point analysis
Tumor upregulated signature								Tumor upregulated signature
miRNA ID	AUC	SE.AUC	LowerLimit	UpperLimit	z	p-value		Performance measures	Value	Lower_Limit	Upper_Limit
hsa-mir-135a-1	0.98593	0.0145	0.9575	1.01436	33.5037	0		Sensitivity	1	0.768	NaN
hsa-mir-135a-2	0.98918	0.01128	0.96707	1.01128	43.3703	0		Specificity	1	0.946	NaN
hsa-mir-200a	0.99892	0.00153	0.99592	1.00192	325.976	0		Positive Predictive Value	1	0.787	NaN
hsa-mir-200b	1	0	1	1	Inf	0		Negative Predictive Value	1	0.94	NaN
hsa-mir-203b	0.97078	0.01755	0.93638	1.00518	26.824	0		Positive Likelihood Ratio	Inf	NaN	Inf
hsa-mir-375	0.99134	0.00724	0.97714	1.00554	67.8292	0		Negative Likelihood Ratio	0	0	NaN
hsa-mir-582	0.94156	0.0442	0.85492	1.0282	9.989	0		Optimal cut-off method	Youden
Upregulated signature	1	0	1	1	Inf	0		Optimal cut-off point	5.25877
								Optimal criterion	1

## Sheet: Supplementary Table 4
Supplementary Table 4 : ROC and cut-off statistical analysis of the control miRNA signature in TCGA TCGT patients
Seminoma vs non-seminoma
Receiver Operating Curve analysis								Cut-off point analysis
Control signature								Control signature
miRNA ID	AUC	SE.AUC	LowerLimit	UpperLimit	z	p-value		Performance measures	Value	Lower_Limit	Upper_Limit
hsa-mir-1258	0.45276	0.05036	0.35406	0.55147	-0.938	0.34825		Sensitivity	0.529	0.404	0.652
hsa-mir-3161	0.50624	0.04391	0.42018	0.59229	0.14209	0.88701		Specificity	0.576	0.448	0.697
hsa-mir-92a-1	0.49354	0.05058	0.39441	0.59266	-0.12776	0.89834		Positive Predictive Value	0.563	0.435	0.681
hsa-mir-3939	0.54345	0.04897	0.44746	0.63943	0.88721	0.37496		Negative Predictive Value	0.543	0.418	0.668
hsa-mir-4750	0.48385	0.02822	0.42854	0.53915	-0.57249	0.56699		Positive Likelihood Ratio	1.248	0.871	1.788
hsa-mir-6762	0.4766	0.04129	0.39568	0.55753	-0.56662	0.57097		Negative Likelihood Ratio	0.817	0.59	1.133
hsa-mir-6888	0.47348	0.03512	0.40465	0.54232	-0.75497	0.45027		Optimal cut-off method	Youden
Control signature	0.46658	0.05057	0.36747	0.56569	-0.66097	0.50863		Optimal cut-off point	-1.47816
								Optimal criterion	0.105169
Seminoma vs Embryonal carcinoma
Receiver Operating Curve analysis								Cut-off point analysis
Control signature								Control signature
miRNA ID	AUC	SE.AUC	LowerLimit	UpperLimit	z	p-value		Performance measures	Value	Lower_Limit	Upper_Limit
hsa-mir-1258	0.57634	0.06732	0.44439	0.70829	1.13397	0.25681		Sensitivity	0.577	0.369	0.766
hsa-mir-3161	0.56352	0.06207	0.44186	0.68518	1.02334	0.30615		Specificity	0.591	0.463	0.71
hsa-mir-92a-1	0.59207	0.06841	0.458	0.72615	1.34598	0.17831		Positive Predictive Value	0.357	0.249	0.572
hsa-mir-3939	0.59091	0.06192	0.46954	0.71228	1.4681	0.14208		Negative Predictive Value	0.78	0.603	0.858
hsa-mir-4750	0.23193	0.0606	0.11316	0.35071	-4.42337	1e-05		Positive Likelihood Ratio	1.41	0.909	2.187
hsa-mir-6762	0.43298	0.04722	0.34043	0.52554	-1.41912	0.15586		Negative Likelihood Ratio	0.716	0.438	1.171
hsa-mir-6888	0.47203	0.04265	0.38844	0.55561	-0.65591	0.51188		Optimal cut-off method	Youden
Control signature	0.48543	0.06743	0.35326	0.6176	-0.21605	0.82895		Optimal cut-off point	0.33152
								Optimal criterion	0.167832
Seminoma vs Mixed Germ Cell Tumor
Receiver Operating Curve analysis								Cut-off point analysis
Control signature								Control signature
miRNA ID	AUC	SE.AUC	LowerLimit	UpperLimit	z	p-value		Performance measures	Value	Lower_Limit	Upper_Limit
hsa-mir-1258	0.45455	0.06715	0.32293	0.58616	-0.6769	0.49847		Sensitivity	0.714	0.513	0.868
hsa-mir-3161	0.45076	0.05312	0.34664	0.55488	-0.92694	0.35396		Specificity	0.455	0.331	0.582
hsa-mir-92a-1	0.49026	0.06838	0.35623	0.62429	-0.14244	0.88673		Positive Predictive Value	0.357	0.248	0.593
hsa-mir-3939	0.56223	0.06439	0.43603	0.68843	0.96645	0.33382		Negative Predictive Value	0.789	0.613	0.862
hsa-mir-4750	0.66261	0.06415	0.53688	0.78834	2.53487	0.01125		Positive Likelihood Ratio	1.31	0.949	1.806
hsa-mir-6762	0.52868	0.05574	0.41942	0.63794	0.51448	0.60691		Negative Likelihood Ratio	0.629	0.331	1.195
hsa-mir-6888	0.49648	0.05035	0.39781	0.59516	-0.06986	0.9443		Optimal cut-off method	Youden
Control signature	0.5487	0.06274	0.42572	0.67168	0.77618	0.43764		Optimal cut-off point	0.141298
								Optimal criterion	0.168831
Seminoma vs Teratoma
Receiver Operating Curve analysis								Cut-off point analysis
Control signature								Control signature
miRNA ID	AUC	SE.AUC	LowerLimit	UpperLimit	z	p-value		Performance measures	Value	Lower_Limit	Upper_Limit
hsa-mir-1258	0.2197	0.05743	0.10713	0.33226	-4.88053	0		Sensitivity	1	0.768	NaN
hsa-mir-3161	0.51082	0.08516	0.3439	0.67774	0.12708	0.89888		Specificity	0	NaN	0.054
hsa-mir-92a-1	0.3171	0.09623	0.1285	0.5057	-1.90073	0.05734		Positive Predictive Value	0.175	NaN	NaN
hsa-mir-3939	0.41775	0.07861	0.26368	0.57182	-1.04632	0.29541		Negative Predictive Value	NaN	0	1
hsa-mir-4750	0.38095	0.09935	0.18623	0.57567	-1.19827	0.23081		Positive Likelihood Ratio	1	1	1
hsa-mir-6762	0.45346	0.08269	0.29138	0.61554	-0.56276	0.5736		Negative Likelihood Ratio	NaN	NaN	NaN
hsa-mir-6888	0.43019	0.05738	0.31773	0.54266	-1.21654	0.22378		Optimal cut-off method	Youden
Control signature	0.389996	0.07955	0.234079	0.545913	-1.52544	0.325689		Optimal cut-off point	-1.16544
								Optimal criterion	0

## Sheet: Supplementary Table 5
Supplementary Table 5 : ROC and cut-off statistical analysis of the reference miRNA signature in TCGA TCGT patients
Seminoma vs non-seminoma
Receiver Operating Curve analysis								Cut-off point analysis
Reference signature								Reference signature
miRNA ID	AUC	SE.AUC	LowerLimit	UpperLimit	z	p-value		Performance measures	Value	Lower_Limit	Upper_Limit
hsa-mir-371a	0.28721	0.04484	0.19932	0.3751	-4.74545	0		Sensitivity	1	0.947	NaN
hsa-mir-217	0.23061	0.044	0.14437	0.31686	-6.1218	0		Specificity	0	NaN	0.054
hsa-mir-143	0.63881	0.04842	0.54392	0.73371	2.86705	0.00414		Positive Predictive Value	0.507	NaN	NaN
hsa-mir-135b	0.19675	0.03867	0.12096	0.27254	-7.84215	0		Negative Predictive Value	NaN	0	1
hsa-mir-342	0.19318	0.03935	0.11606	0.27031	-7.79718	0		Positive Likelihood Ratio	1	1	1
hsa-mir-193b	0.32999	0.04816	0.23561	0.42438	-3.53036	0.00041		Negative Likelihood Ratio	NaN	NaN	NaN
hsa-mir-335	0.87567	0.02894	0.81895	0.93238	12.9821	0		Optimal cut-off method	Youden
Reference signature	0.24086	0.04163	0.15926	0.32247	-6.22401	0		Optimal cut-off point	6.6696
								Optimal criterion	0
Seminoma vs Embryonal carcinoma
Receiver Operating Curve analysis								Cut-off point analysis
Reference signature								Reference signature
miRNA ID	AUC	SE.AUC	LowerLimit	UpperLimit	z	p-value		Performance measures	Value	Lower_Limit	Upper_Limit
hsa-mir-371a	0.47319	0.07346	0.32922	0.61716	-0.36493	0.71516		Sensitivity	1	0.868	NaN
hsa-mir-217	0.10198	0.03123	0.04078	0.16318	-12.7461	0		Specificity	0.015	0	0.082
hsa-mir-143	0.68182	0.06807	0.5484	0.81523	2.67106	0.00756		Positive Predictive Value	0.286	0.01	NaN
hsa-mir-135b	0.20629	0.05432	0.09983	0.31276	-5.40679	0		Negative Predictive Value	1	0.201	1
hsa-mir-342	0.17016	0.0421	0.08764	0.25268	-7.83396	0		Positive Likelihood Ratio	1.015	0.985	1.046
hsa-mir-193b	0.42075	0.05971	0.30372	0.53778	-1.32731	0.18441		Negative Likelihood Ratio	0	0	NaN
hsa-mir-335	0.86422	0.04619	0.77369	0.95475	7.88544	0		Optimal cut-off method	Youden
Reference signature	0.27156	0.05614	0.16153	0.38159	-4.06924	5e-05		Optimal cut-off point	8.24994
								Optimal criterion	0.0151515
Seminoma vs Mixed Germ Cell Tumor
Receiver Operating Curve analysis								Cut-off point analysis
Reference signature								Reference signature
miRNA ID	AUC	SE.AUC	LowerLimit	UpperLimit	z	p-value		Performance measures	Value	Lower_Limit	Upper_Limit
hsa-mir-371a	0.22781	0.05218	0.12554	0.33008	-5.21633	0		Sensitivity	1	0.877	NaN
hsa-mir-217	0.29437	0.07239	0.15249	0.43626	-2.84046	0.0045		Specificity	0	NaN	0.054
hsa-mir-143	0.62662	0.06803	0.49328	0.75997	1.86121	0.06271		Positive Predictive Value	0.298	NaN	NaN
hsa-mir-135b	0.17208	0.05177	0.07061	0.27355	-6.33391	0		Negative Predictive Value	NaN	0	1
hsa-mir-342	0.21537	0.04757	0.12214	0.3086	-5.98394	0		Positive Likelihood Ratio	1	1	1
hsa-mir-193b	0.29437	0.05674	0.18317	0.40558	-3.62419	0.00029		Negative Likelihood Ratio	NaN	NaN	NaN
hsa-mir-335	0.88258	0.03792	0.80826	0.95689	10.09	0		Optimal cut-off method	Youden
Reference signature	0.29545	0.05914	0.17955	0.41136	-3.45893	0.00054		Optimal cut-off point	7.95505
								Optimal criterion	0
Seminoma vs Teratoma
Receiver Operating Curve analysis								Cut-off point analysis
Reference signature								Reference signature
miRNA ID	AUC	SE.AUC	LowerLimit	UpperLimit	z	p-value		Performance measures	Value	Lower_Limit	Upper_Limit
hsa-mir-371a	0.06061	0.05733	-0.05176	0.17297	-7.66451	0		Sensitivity	1	0.768	NaN
hsa-mir-217	0.34199	0.11866	0.10943	0.57456	-1.33163	0.18298		Specificity	0	NaN	0.054
hsa-mir-143	0.58333	0.11012	0.3675	0.79917	0.75673	0.44921		Positive Predictive Value	0.175	NaN	NaN
hsa-mir-135b	0.22835	0.09498	0.04221	0.4145	-2.86015	0.00423		Negative Predictive Value	NaN	0	1
hsa-mir-342	0.19156	0.05486	0.08404	0.29907	-5.62285	0		Positive Likelihood Ratio	1	1	1
hsa-mir-193b	0.23268	0.05405	0.12675	0.33862	-4.94563	0		Negative Likelihood Ratio	NaN	NaN	NaN
hsa-mir-335	0.88312	0.04447	0.79596	0.97027	8.6156	0		Optimal cut-off method	Youden
Reference signature	0.360234	0.0763529	0.21059	0.50988	-1.86463	0.0909171		Optimal cut-off point	6.6696
								Optimal criterion	0

## Sheet: Supplementary Table 6
Supplementary Table 6 : Statistical analysis of selected miRNAs expression in TCGA TGCT clinical cohorts
Tumor upregulated miRNAs							Tumor downregulated miRNAs							Reference miRNAs
TGCT Primary diagnosis							TGCT Primary diagnosis							TGCT Primary diagnosis
Comparison	Diff of Means	t	Unadjusted P	Critical Level	Significant?		Comparison	Diff of Means	t	Unadjusted P	Critical Level	Significant?		Comparison	Diff of Means	t	Unadjusted P	Critical Level	Significant?
Seminoma vs. Mixed germ cell	4518	18072	<0,001	0,017	Yes		Seminoma vs. Embryonal carcinoma	4930	14615	<0,001	0,017	Yes		Seminoma vs. Teratoma	1.125	8.346	<0.001	0.017	Yes
Seminoma vs. Teratoma	5242	16073	<0,001	0,025	Yes		Seminoma vs. Mixed germ cell	4246	12920	<0,001	0,025	Yes		Seminoma vs. Mixed germ cell	0.33	3.195	0.002	0.025	Yes
Seminoma vs. Embryonal carcinoma	3570	13909	<0,001	0,050	Yes		Seminoma vs. Teratoma	5350	12479	<0,001	0,050	Yes		Seminoma vs. Embryonal carcinoma	0.287	2.708	0.008	0.05	Yes
TGCT AJCC distant metastasis							TGCT AJCC distant metastasis							TGCT radiation treatment
Comparison	Diff of Means	t	Unadjusted P	Critical Level	Significant?		Comparison	Diff of Means	t	Unadjusted P	Critical Level	Significant?		Comparison	Diff of Means	t	Unadjusted P	Critical Level	Significant?
M0 vs. M1	2221	2520	0,013	0,050	Yes		M0 vs. M1	2962	2991	0,003	0,050	Yes		no vs. yes	0.354	2.753	0.007	0.05	Yes
TGCT radiation treatment							TGCT radiation treatment
Comparison	Diff of Means	t	Unadjusted P	Critical Level	Significant?		Comparison	Diff of Means	t	Unadjusted P	Critical Level	Significant?
no vs. yes	2857	5487	<0,001	0,050	Yes		no vs. yes	3053	5104	<0,001	0,050	Yes
							TGCT AJCC tumor stage
							Comparison	Diff of Means	t	Unadjusted P	Critical Level	Significant?
							Stage_I vs. Stage_II	2193	2773	0,006	0,025	Yes
							Stage_I vs. Stage_III	1893	2474	0,015	0,050	Yes

## Sheet: Supplementary Table 7
Supplementary Table 7a : GO BP analysis of upregulated miRNA signature							Supplementary Table 7b : DisGeNET analysis of upregulated miRNA signature							Supplementary Table 7c : KEGG analysis of upregulated miRNA signature
Tumor upregulated signature (7-miRNAs)							Tumor upregulated signature (7-miRNAs)							Tumor upregulated signature (7-miRNAs)
miRNA GO BP enrichment analysis							miRNA target disease (DisGeNET) enrichment analysis							miRNA target KEGG enrichment analysis
GO category	Total	Expected	Hits	Pval	FDR		Disease	Total	Expected	Hits	Pval	FDR		Pathway	Total	Expected	Hits	Pval	FDR
tissue morphogenesis	566	34.4	75	1.02e-10	1.02e-08		Liver carcinoma	121	7.02	23	2.8e-07	2.8e-05		Pathways in cancer	310	19.9	63	1.14e-17	1.14e-15
gland development	303	18.4	46	7.42e-09	3.71e-07		Colonic Neoplasms	79	4.58	17	1.77e-06	6.6e-05		Prostate cancer	87	5.6	30	3.09e-15	1.54e-13
phosphatidylinositol signaling	148	8.99	29	1.66e-08	4.15e-07		Glioblastoma	41	2.38	12	1.98e-06	6.6e-05		Colorectal cancer	49	3.15	18	4.02e-10	1.34e-08
negative regulation of transcription	552	33.5	68	1.66e-08	4.15e-07		Osteosarcoma	25	1.45	9	5.85e-06	0.000146		Pancreatic cancer	69	4.44	21	7.61e-10	1.9e-08
embryo development	1080	65.9	110	4.24e-08	7.21e-07		Renal Cell Carcinoma	64	3.71	14	1.21e-05	0.000186		ErbB signaling pathway	87	5.6	23	2.55e-09	5.1e-08
epithelium morphogenesis	440	26.7	57	4.41e-08	7.21e-07		Mammary Neoplasms	237	13.7	31	1.22e-05	0.000186		Focal adhesion	200	12.9	35	2.77e-08	4.62e-07
striated muscle tissue development	354	21.5	49	5.05e-08	7.21e-07		Hemangiosarcoma	11	0.638	6	1.3e-05	0.000186		Renal cell carcinoma	60	3.86	17	1.09e-07	1.56e-06
positive regulation of transcription	800	48.6	87	6.2e-08	7.26e-07		Squamous cell carcinoma	66	3.83	14	1.77e-05	0.000221		Neurotrophin signaling pathway	123	7.91	25	1.58e-07	1.98e-06
regulation of phosphorylation	1070	64.8	108	6.53e-08	7.26e-07		Intestinal Neoplasms	8	0.464	5	3.07e-05	0.000341		Glioma	65	4.18	17	3.9e-07	4.01e-06
tube development	506	30.7	62	8.89e-08	8.89e-07		Malignant mesothelioma	70	4.06	14	3.57e-05	0.000357		Small cell lung cancer	80	5.15	19	4.14e-07	4.01e-06
positive regulation of transduction	998	60.6	102	9.82e-08	8.93e-07		Lung Neoplasms	122	7.08	19	6.16e-05	0.000532		Chronic myeloid leukemia	73	4.7	18	4.61e-07	4.01e-06
brain development	559	34	66	1.38e-07	1.06e-06		ovarian neoplasm	56	3.25	12	6.39e-05	0.000532		Non-small cell lung cancer	52	3.34	15	4.81e-07	4.01e-06
regulation of cell proliferation	1430	86.8	134	1.38e-07	1.06e-06		Head and Neck Neoplasms	14	0.812	6	7.29e-05	0.00055		Endometrial cancer	44	2.83	13	2.11e-06	1.62e-05
regulation of kinase activity	743	45.1	81	1.65e-07	1.18e-06		Stomach Neoplasms	167	9.69	23	7.7e-05	0.00055		p53 signaling pathway	68	4.37	16	3.97e-06	2.84e-05
RTK signaling	782	47.5	84	1.82e-07	1.21e-06		Leiomyosarcoma of uterus	6	0.348	4	0.000151	0.000944		Adherens junction	70	4.5	16	5.96e-06	3.97e-05
regulation of protein phosphorylation	987	60	100	2.03e-07	1.27e-06		Adenocarcinoma	70	4.06	13	0.000151	0.000944		HTLV-I infection	199	12.8	30	7.49e-06	4.68e-05
myeloid cell differentiation	296	18	42	2.31e-07	1.36e-06		Increased hepatocellular carcinoma risk	16	0.928	6	0.000176	0.000953		Regulation of actin cytoskeleton	182	11.7	27	2.95e-05	0.000174
enzyme linked receptor signaling	1180	71.4	114	2.56e-07	1.36e-06		Increased incidence of hepatocellular carcinoma	16	0.928	6	0.000176	0.000953		Cysteine and methionine metabolism	34	2.19	10	3.42e-05	0.000188
embryonic morphogenesis	581	35.3	67	2.69e-07	1.36e-06		Non-Small Cell Lung Carcinoma	62	3.6	12	0.000181	0.000953		Wnt signaling pathway	144	9.26	23	3.58e-05	0.000188
homeostasis of number of cells	196	11.9	32	2.73e-07	1.36e-06		Adrenocortical carcinoma	11	0.638	5	0.000219	0.0011		Dorso-ventral axis formation	12	0.772	6	4.47e-05	0.000224
regulation of transferase activity	768	46.7	82	3.32e-07	1.58e-06		Transitional cell carcinoma of bladder	7	0.406	4	0.000337	0.00153		Hepatitis C	100	6.43	18	5.2e-05	0.000242
negative regulation of transcription, DNA-dependent	987	60	99	3.77e-07	1.64e-06		Hereditary nonpolyposis colorectal carcinoma	7	0.406	4	0.000337	0.00153		Bladder cancer	29	1.87	9	5.32e-05	0.000242
negative regulation of transcription, DNA-dependent	987	60	99	3.77e-07	1.64e-06		Acquired flat foot	32	1.86	8	0.000359	0.00154		Melanoma	68	4.37	14	7.94e-05	0.000345
cell proliferation	1900	116	166	4.65e-07	1.83e-06		Uterine Cervical Neoplasm	18	1.04	6	0.00037	0.00154		T cell receptor signaling pathway	98	6.3	17	0.000136	0.000567
positive regulation of protein metabolic process	1080	65.8	106	4.67e-07	1.83e-06		Flatfoot	33	1.91	8	0.00045	0.0018		Insulin signaling pathway	137	8.81	21	0.000145	0.00058
organ morphogenesis	966	58.7	97	4.76e-07	1.83e-06		Adenoma	19	1.1	6	0.000515	0.00198		Bacterial invasion of epithelial cells	56	3.6	12	0.000173	0.000665
regulation of protein modification process	1250	75.8	118	5.94e-07	2.2e-06		Thyroid Gland Follicular Adenoma	4	0.232	3	0.000739	0.00264		Epstein-Barr virus infection	91	5.85	16	0.000181	0.00067
positive regulation of metabolic process	2690	164	220	6.41e-07	2.23e-06		Subcutaneous lipomas	4	0.232	3	0.000739	0.00264		TGF-beta signaling pathway	84	5.4	15	0.000241	0.000861
positive regulation of cell differentiation	571	34.7	65	6.48e-07	2.23e-06		Postnatal microcephaly	14	0.812	5	0.000821	0.00283		VEGF signaling pathway	76	4.89	14	0.000277	0.000955
intracellular protein kinase cascade	1140	69	109	8.37e-07	2.7e-06		Myocardial Ischemia	83	4.81	13	0.000855	0.00285		Toxoplasmosis	93	5.98	15	0.00075	0.0025
cell-cell junction organization	186	11.3	30	8.38e-07	2.7e-06		Telangiectasis	9	0.522	4	0.00111	0.00347		NOD-like receptor signaling pathway	49	3.15	10	0.000903	0.00291
positive regulation of cellular metabolic process	2530	154	208	8.78e-07	2.74e-06		Spider Veins	9	0.522	4	0.00111	0.00347		Influenza A	107	6.88	16	0.00118	0.00369
negative regulation of RNA metabolic process	1020	62.2	100	1.13e-06	3.42e-06		Medulloblastoma	30	1.74	7	0.00131	0.00397		Axon guidance	118	7.59	17	0.00128	0.00382
hematopoietic or lymphoid organ development	679	41.2	73	1.18e-06	3.47e-06		Neoplastic Cell Transformation	57	3.31	10	0.00139	0.00409		Leukocyte transendothelial migration	108	6.95	16	0.0013	0.00382
intracellular protein transport	793	48.2	82	1.23e-06	3.51e-06		Autism Spectrum Disorders	48	2.78	9	0.00148	0.00423		Protein processing in endoplasmic reticulum	129	8.3	18	0.00135	0.00386
protein import	272	16.5	38	1.28e-06	3.56e-06		Endometriosis	78	4.52	12	0.00158	0.00439		Thyroid cancer	28	1.8	7	0.00155	0.00431
regulation of growth	548	33.3	62	1.46e-06	3.95e-06		Rectal Neoplasms	10	0.58	4	0.00176	0.00454		Melanogenesis	101	6.5	15	0.00179	0.00484
immune system development	722	43.9	76	1.58e-06	4.16e-06		Increased gastric cancer	10	0.58	4	0.00176	0.00454		Acute myeloid leukemia	57	3.67	10	0.003	0.00789
regulation of protein kinase activity	698	42.4	74	1.68e-06	4.31e-06		Subacute progressive viral hepatitis	5	0.29	3	0.00177	0.00454		Fc gamma R-mediated phagocytosis	97	6.24	14	0.00331	0.00849
negative regulation of cellular metabolic process	1660	101	146	1.94e-06	4.85e-06		Bladder Neoplasm	50	2.9	9	0.00199	0.00484		Jak-STAT signaling pathway	99	6.37	14	0.004	0.01
positive regulation of protein modification process	867	52.7	87	2.01e-06	4.9e-06		Glioma	50	2.9	9	0.00199	0.00484		Aldosterone-regulated sodium reabsorption	34	2.19	7	0.00506	0.0123
tube morphogenesis	347	21.1	44	2.76e-06	6.53e-06		Liver neoplasms	70	4.06	11	0.00206	0.00484		Cell cycle	124	7.98	16	0.00545	0.0128
central nervous system development	784	47.6	80	2.81e-06	6.53e-06		Range of joint movement increased	17	0.986	5	0.0022	0.00484		Arrhythmogenic right ventricular cardiomyopathy (ARVC)	12	0.772	4	0.00549	0.0128
positive regulation of cell proliferation	786	47.7	80	3.1e-06	6.93e-06		Diaphragmatic Hernia	17	0.986	5	0.0022	0.00484		MAPK signaling pathway	265	17	28	0.00566	0.0129
negative regulation of cellular biosynthetic process	1220	74.2	113	3.12e-06	6.93e-06		Deep philtrum	11	0.638	4	0.00264	0.00484		Apoptosis	83	5.34	12	0.00627	0.0137
regulation of cellular protein metabolic process	1560	94.6	137	3.83e-06	8.31e-06		Depressed philtrum	11	0.638	4	0.00264	0.00484		Adipocytokine signaling pathway	63	4.05	10	0.00631	0.0137
intracellular signal transduction	2450	149	199	3.92e-06	8.31e-06		Fetal Alcohol Spectrum Disorders	11	0.638	4	0.00264	0.00484		mTOR signaling pathway	45	2.89	8	0.0071	0.0151
negative regulation of biosynthetic process	1240	75.5	114	3.99e-06	8.31e-06		Mammary Neoplasms, Experimental	73	4.23	11	0.00291	0.00484		Fc epsilon RI signaling pathway	75	4.82	11	0.00783	0.0163
nuclear import	232	14.1	33	4.28e-06	8.73e-06		Neoplasm Invasiveness	63	3.65	10	0.00303	0.00484		Toll-like receptor signaling pathway	97	6.24	13	0.00861	0.0176
negative regulation of apoptotic process	679	41.2	71	4.48e-06	8.78e-06		Multiple Endocrine Neoplasia Type 1	2	0.116	2	0.00335	0.00484		Basal cell carcinoma	47	3.02	8	0.00926	0.0185
negative regulation of apoptotic process	679	41.2	71	4.48e-06	8.78e-06		Zollinger-Ellison syndrome	2	0.116	2	0.00335	0.00484		Gap junction	89	5.72	12	0.0109	0.021
positive regulation of cellular protein metabolic process	968	58.8	93	5.51e-06	1.06e-05		Adrenal Cortical Adenoma	2	0.116	2	0.00335	0.00484		Chagas disease (American trypanosomiasis)	89	5.72	12	0.0109	0.021
heart development	487	29.6	55	6.07e-06	1.13e-05		Angiofibroma	2	0.116	2	0.00335	0.00484		Measles	102	6.56	13	0.013	0.0245
negative regulation of nucleobase-containing compound metabolic process	1130	68.7	105	6.1e-06	1.13e-05		Parathyroid hyperplasia	2	0.116	2	0.00335	0.00484		Salmonella infection	72	4.63	10	0.0159	0.0294
protein import into nucleus	228	13.9	32	7.91e-06	1.4e-05		Non-Functioning Pituitary Gland Neoplasm	2	0.116	2	0.00335	0.00484		GnRH signaling pathway	94	6.05	12	0.0164	0.0298
hemopoiesis	640	38.9	67	8.08e-06	1.4e-05		Dysgerminoma	2	0.116	2	0.00335	0.00484		Chemokine signaling pathway	189	12.2	20	0.0179	0.032
focal adhesion assembly	44	2.67	12	8.09e-06	1.4e-05		Primary Myelofibrosis	2	0.116	2	0.00335	0.00484		B cell receptor signaling pathway	75	4.82	10	0.0207	0.0363
negative regulation of programmed cell death	691	42	71	8.25e-06	1.4e-05		Polyp of large intestine	2	0.116	2	0.00335	0.00484		Pathogenic Escherichia coli infection	35	2.25	6	0.0224	0.0386
negative regulation of metabolic process	1820	111	154	8.25e-06	1.4e-05		Absence of visual evoked potentials	2	0.116	2	0.00335	0.00484		Epithelial cell signaling in Helicobacter pylori infection	37	2.38	6	0.0289	0.049
positive regulation of protein phosphorylation	681	41.4	70	9.44e-06	1.57e-05		Retinal Neovascularization	2	0.116	2	0.00335	0.00484		Vibrio cholerae infection	19	1.22	4	0.0301	0.0502
protein targeting	545	33.1	59	1.04e-05	1.7e-05		Juvenile osteoporosis	2	0.116	2	0.00335	0.00484		Type II diabetes mellitus	48	3.09	7	0.0321	0.0526
positive regulation of phosphorylation	697	42.3	71	1.11e-05	1.79e-05		Posterior Vitreous Detachment	2	0.116	2	0.00335	0.00484		RIG-I-like receptor signaling pathway	49	3.15	7	0.0355	0.0573
positive regulation of developmental process	817	49.6	80	1.31e-05	2.06e-05		Peripheral retinal avascularization	2	0.116	2	0.00335	0.00484		Cholinergic synapse	95	6.11	11	0.04	0.0635
establishment of protein localization	1460	88.4	127	1.32e-05	2.06e-05		Angiocentric glioma	2	0.116	2	0.00335	0.00484		Osteoclast differentiation	119	7.65	13	0.0408	0.0638
regulation of anatomical structure morphogenesis	702	42.6	71	1.41e-05	2.17e-05		Classical Lissencephalies and Subcortical Band Heterotopias	2	0.116	2	0.00335	0.00484		Prion diseases	21	1.35	4	0.0421	0.0648
vasculature development	652	39.6	67	1.49e-05	2.26e-05		CHROMOSOME 17p13.3, CENTROMERIC, DUPLICATION SYNDROME	2	0.116	2	0.00335	0.00484		Leishmaniasis	51	3.28	7	0.0429	0.065
growth	839	51	81	1.94e-05	2.9e-05		Thyroiditis	2	0.116	2	0.00335	0.00484		Pertussis	52	3.34	7	0.047	0.0701
protein phosphorylation	1480	90.2	128	2.21e-05	3.24e-05		Right Ventricular Hypertrophy	2	0.116	2	0.00335	0.00484		Vasopressin-regulated water reabsorption	22	1.41	4	0.0489	0.0719
regionalization	353	21.4	42	2.24e-05	3.24e-05		Central Nervous System Neoplasms	2	0.116	2	0.00335	0.00484		Glycolysis / Gluconeogenesis	65	4.18	8	0.055	0.0797
sensory organ development	485	29.5	53	2.27e-05	3.24e-05		Bronchioloalveolar Adenocarcinoma	6	0.348	3	0.00339	0.00484		Herpes simplex infection	103	6.62	11	0.0652	0.0931
positive regulation of transferase activity	510	31	55	2.32e-05	3.25e-05		Cardiomyopathies	55	3.19	9	0.00392	0.00539		Shigellosis	47	3.02	6	0.0784	0.11
muscle organ development	389	23.6	45	2.34e-05	3.25e-05		Congenital Epicanthus	98	5.68	13	0.00398	0.00539		Regulation of autophagy	8	0.515	2	0.0892	0.124
angiogenesis	426	25.9	48	2.52e-05	3.45e-05		Isolated cases	36	2.09	7	0.00399	0.00539		Tuberculosis	174	11.2	16	0.0918	0.126
epidermal growth factor receptor signaling pathway	167	10.1	25	2.55e-05	3.45e-05		Prostatic Neoplasms	260	15.1	26	0.00404	0.00539		Amyotrophic lateral sclerosis (ALS)	39	2.51	5	0.102	0.138
protein localization	1850	112	153	2.63e-05	3.51e-05		Neoplasm Metastasis	87	5.05	12	0.00404	0.00539		Amphetamine addiction	64	4.12	7	0.115	0.153
regulation of transcription from RNA polymerase II promoter	1610	97.7	136	3e-05	3.95e-05		Downward slant of palpebral fissure	90	5.22	12	0.00535	0.00659		Rheumatoid arthritis	19	1.22	3	0.119	0.157
protein transport	1400	85.1	121	3.51e-05	4.56e-05		Adenocarcinoma of lung (disorder)	38	2.2	7	0.00546	0.00659		Cocaine addiction	43	2.77	5	0.14	0.179
positive regulation of catalytic activity	1070	64.9	97	3.56e-05	4.56e-05		Basal cell carcinoma	29	1.68	6	0.00552	0.00659		Progesterone-mediated oocyte maturation	80	5.15	8	0.14	0.179
epithelial cell differentiation	339	20.6	40	4.22e-05	5.34e-05		Mesothelioma	29	1.68	6	0.00552	0.00659		Amino sugar and nucleotide sugar metabolism	45	2.89	5	0.16	0.203
regulation of protein metabolic process	1820	111	150	4.8e-05	6e-05		Thrombocythemia, Essential	7	0.406	3	0.00567	0.00659		Natural killer cell mediated cytotoxicity	138	8.88	12	0.175	0.219
regulation of programmed cell death	1550	94.3	131	4.88e-05	6.02e-05		Neuroendocrine Tumors	7	0.406	3	0.00567	0.00659		Cardiac muscle contraction	12	0.772	2	0.178	0.22
regulation of cell differentiation	1290	78.3	112	5.53e-05	6.74e-05		Adenomatous Polyposis Coli	7	0.406	3	0.00567	0.00659		Notch signaling pathway	47	3.02	5	0.182	0.222
regulation of catalytic activity	1730	105	143	6e-05	7.23e-05		Serum ferritin increased	7	0.406	3	0.00567	0.00659		Ether lipid metabolism	35	2.25	4	0.185	0.223
cell-substrate adhesion	241	14.6	31	6.12e-05	7.29e-05		Increased ferritin	7	0.406	3	0.00567	0.00659		Glycosaminoglycan biosynthesis - chondroitin sulfate	13	0.836	2	0.202	0.24
regulation of apoptotic process	1540	93.3	129	6.66e-05	7.84e-05		Hyperferritinaemia	7	0.406	3	0.00567	0.00659		Hypertrophic cardiomyopathy (HCM)	25	1.61	3	0.215	0.253
regulation of hydrolase activity	843	51.2	79	6.84e-05	7.95e-05		Micronodular cirrhosis	7	0.406	3	0.00567	0.00659		Tight junction	118	7.59	10	0.226	0.263
peptidyl-amino acid modification	739	44.9	71	7.48e-05	8.6e-05		Pachygyria	21	1.22	5	0.00597	0.00686		Viral myocarditis	26	1.67	3	0.232	0.267
regulation of binding	189	11.5	26	7.72e-05	8.77e-05		Flexion contracture of proximal interphalangeal joint	39	2.26	7	0.00633	0.00719		SNARE interactions in vesicular transport	27	1.74	3	0.25	0.284
positive regulation of cysteine-type endopeptidase activity involved in apoptotic process	118	7.17	19	8.61e-05	9.67e-05		Pulmonary Fibrosis	49	2.84	8	0.00652	0.0073		Phagosome	53	3.41	5	0.253	0.284
cell-matrix adhesion	159	9.66	23	9.1e-05	9.97e-05		Kyphoscoliosis deformity of spine	30	1.74	6	0.00657	0.0073		Vascular smooth muscle contraction	109	7.01	9	0.266	0.293
MAPK cascade	665	40.4	65	9.16e-05	9.97e-05		MYELODYSPLASTIC SYNDROME	14	0.812	4	0.00697	0.00766		Huntington's disease	28	1.8	3	0.267	0.293
muscle cell differentiation	363	22.1	41	9.17e-05	9.97e-05		Syndactyly	22	1.28	5	0.00737	0.00801		mRNA surveillance pathway	82	5.27	7	0.274	0.298
phosphorylation	1680	102	138	9.91e-05	0.000107		Nasopharyngeal carcinoma	8	0.464	3	0.00869	0.00898		Phenylalanine, tyrosine and tryptophan biosynthesis	5	0.322	1	0.283	0.304
interaction with host	426	25.9	46	0.000104	0.000111		Lissencephaly	8	0.464	3	0.00869	0.00898		Hedgehog signaling pathway	56	3.6	5	0.291	0.309
regulation of cell adhesion	294	17.9	35	0.000105	0.000111		Agyria	8	0.464	3	0.00869	0.00898		Long-term potentiation	70	4.5	6	0.294	0.309
ER-nucleus signaling pathway	111	6.74	18	0.000119	0.000124		Malignant tumor of colon	8	0.464	3	0.00869	0.00898		Glycosylphosphatidylinositol(GPI)-anchor biosynthesis	17	1.09	2	0.3	0.312
regulation of cell migration	456	27.7	48	0.000137	0.000141		Endometrial Neoplasms	23	1.33	5	0.00898	0.00898		Inositol phosphate metabolism	58	3.73	5	0.316	0.326
generation of neurons	1300	79.2	111	0.000138	0.000141		Melanocytic nevus	23	1.33	5	0.00898	0.00898		Carbohydrate digestion and absorption	18	1.16	2	0.324	0.327
cell migration	1050	64	93	0.000145	0.000146		Poor speech	23	1.33	5	0.00898	0.00898		Parkinson's disease	18	1.16	2	0.324	0.327
regulation of MAPK cascade	559	34	56	0.000148	0.000148		Problems speaking	23	1.33	5	0.00898	0.00898		Serotonergic synapse	88	5.66	7	0.337	0.337

## Sheet: Supplementary Table 8
Supplementary Table 8 : ROC and cut-off statistical analysis of the downregulated miRNA signature in TCGA TCGT patients
Seminoma vs non-seminoma
Receiver Operating Curve analysis								Cut-off point analysis
Downregulated signature								Downregulated signature
miRNA ID	AUC	SE.AUC	LowerLimit	UpperLimit	z	p-value		Performance measures	Value	Lower_Limit	Upper_Limit
hsa-mir-105-1	0.06239	0.01994	0.0233	0.10148	-21.9411	0		Sensitivity	0.97	0.895	0.996
hsa-mir-105-2	0.06172	0.01962	0.02327	0.10017	-22.343	0		Specificity	0.912	0.818	0.967
hsa-mir-4433a	0.07364	0.02563	0.02341	0.12387	-16.6372	0		Positive Predictive Value	0.914	0.822	0.989
hsa-mir-548x	0.03788	0.01561	0.00729	0.06847	-29.6078	0		Negative Predictive Value	0.969	0.892	0.989
hsa-mir-5708	0.06907	0.02354	0.02294	0.1152	-18.3099	0		Positive Likelihood Ratio	10.99	5.113	23.623
hsa-mir-6715a	0.06484	0.02359	0.0186	0.11108	-18.4467	0		Negative Likelihood Ratio	0.033	0.008	0.13
hsa-mir-767	0.06194	0.0193	0.02411	0.09978	-22.6922	0		Optimal cut-off method	Youden
Downregulated signature	0.03409	0.0168	0.00116	0.06702	-27.728	0		Optimal cut-off point	3.66
								Optimal criterion	0.881462
Seminoma vs Embryonal carcinoma
Receiver Operating Curve analysis								Cut-off point analysis
Downregulated signature								Downregulated signature
miRNA ID	AUC	SE.AUC	LowerLimit	UpperLimit	z	p-value		Performance measures	Value	Lower_Limit	Upper_Limit
hsa-mir-105-1	0.03205	0.01595	0.0008	0.06331	-29.3445	0		Sensitivity	1	0.868	NaN
hsa-mir-105-2	0.03205	0.01579	0.0011	0.063	-29.6311	0		Specificity	0	NaN	0.054
hsa-mir-4433a	0.0676	0.02771	0.0133	0.1219	-15.6065	0		Positive Predictive Value	0.283	NaN	NaN
hsa-mir-548x	0.0373	0.01906	-7e-05	0.07466	-24.2731	0		Negative Predictive Value	NaN	0	1
hsa-mir-5708	0.0641	0.02613	0.01288	0.11532	-16.6793	0		Positive Likelihood Ratio	1	1	1
hsa-mir-6715a	0.01923	0.01078	-0.0019	0.04036	-44.6037	0		Negative Likelihood Ratio	NaN	NaN	NaN
hsa-mir-767	0.03322	0.01648	0.00092	0.06551	-28.3302	0		Optimal cut-off method	Youden
Downregulated signature	0.00524	0.00466	-0.00388	0.01437	-106.263	0		Optimal cut-off point	-0.648711
								Optimal criterion	0
Seminoma vs Mixed Germ Cell Tumor
Receiver Operating Curve analysis								Cut-off point analysis
Downregulated signature								Downregulated signature
miRNA ID	AUC	SE.AUC	LowerLimit	UpperLimit	z	p-value		Performance measures	Value	Lower_Limit	Upper_Limit
hsa-mir-105-1	0.10552	0.03761	0.03181	0.17923	-10.4896	0		Sensitivity	1	0.877	NaN
hsa-mir-105-2	0.10444	0.0371	0.03171	0.17716	-10.6608	0		Specificity	0	NaN	0.054
hsa-mir-4433a	0.10633	0.04674	0.01472	0.19794	-8.42217	0		Positive Predictive Value	0.298	NaN	NaN
hsa-mir-548x	0.04978	0.02114	0.00834	0.09122	-21.2933	0		Negative Predictive Value	NaN	0	1
hsa-mir-5708	0.10065	0.04231	0.01771	0.18358	-9.43773	0		Positive Likelihood Ratio	1	1	1
hsa-mir-6715a	0.10768	0.05069	0.00834	0.20702	-7.74028	0		Negative Likelihood Ratio	NaN	NaN	NaN
hsa-mir-767	0.1039	0.03679	0.03179	0.17601	-10.7661	0		Optimal cut-off method	Youden
Downregulated signature	0.07792	0.03926	0.00098	0.15487	-10.7515	0		Optimal cut-off point	-0.553569
								Optimal criterion	0
Seminoma vs Teratoma
Receiver Operating Curve analysis								Cut-off point analysis
Downregulated signature								Downregulated signature
miRNA ID	AUC	SE.AUC	LowerLimit	UpperLimit	z	p-value		Performance measures	Value	Lower_Limit	Upper_Limit
hsa-mir-105-1	0.03247	0.01713	-0.00111	0.06605	-27.2868	0		Sensitivity	1	0.768	NaN
hsa-mir-105-2	0.03139	0.0169	-0.00173	0.0645	-27.7357	0		Specificity	0	NaN	0.054
hsa-mir-4433a	0.01948	0.01434	-0.00862	0.04759	-33.5103	0		Positive Predictive Value	0.175	NaN	NaN
hsa-mir-548x	0.01515	0.01063	-0.00568	0.03599	-45.607	0		Negative Predictive Value	NaN	0	1
hsa-mir-5708	0.01515	0.01087	-0.00614	0.03645	-44.6219	0		Positive Likelihood Ratio	1	1	1
hsa-mir-6715a	0.06385	0.0377	-0.01004	0.13775	-11.5678	0		Negative Likelihood Ratio	NaN	NaN	NaN
hsa-mir-767	0.03139	0.0176	-0.0031	0.06587	-26.6322	0		Optimal cut-off method	Youden
Downregulated signature	0	0	0	0	-30.9945	0		Optimal cut-off point	-1.363
								Optimal criterion	0

## Sheet: Supplementary Table 9
Supplementary Table 9a : GO BP analysis of downregulated miRNA signature							Supplementary Table 9b : DisGeNET analysis of downregulated miRNA signature							Supplementary Table 9c : KEGG analysis of downregulated miRNA signature
Tumor downregulated signature (7-miRNAs)							Tumor downregulated signature (7-miRNAs)							Tumor downregulated signature (7-miRNAs)
miRNA target GO BP enrichment analysis							miRNA target disease (DisGeNET) enrichment analysis							miRNA target KEGG enrichment analysis
GO category	Total	Expected	Hits	Pval	FDR		Disease	Total	Expected	Hits	Pval	FDR		Pathway	Total	Expected	Hits	Pval	FDR
response to temperature	111	5.66	13	0.00425	0.192		Fragile skin	8	0.325	5	5.33e-06	0.000533		Pathways in cancer	310	14.4	31	3.19e-05	0.00319
vasculature development	652	33.3	48	0.00667	0.192		Dilated ventricles (finding)	65	2.64	10	0.000247	0.0124		Prostate cancer	87	4.05	13	0.000162	0.0056
extracellular organization	242	12.3	21	0.0124	0.192		Isolated cases	36	1.46	7	0.000501	0.0167		Glioma	65	3.03	11	0.000168	0.0056
positive regulation of cell cycle	113	5.77	12	0.0126	0.192		PORENCEPHALY, FAMILIAL	2	0.0812	2	0.00164	0.0273		Non-small cell lung cancer	52	2.42	9	0.000559	0.014
developmental growth	290	14.8	24	0.0136	0.192		SOLITARY MEDIAN MAXILLARY CENTRAL INCISOR	2	0.0812	2	0.00164	0.0273		Focal adhesion	200	9.32	19	0.00218	0.0428
embryo development	1080	55.3	71	0.017	0.192		Onychogryposis	2	0.0812	2	0.00164	0.0273		Gap junction	89	4.15	11	0.00257	0.0428
phosphatidylinositol signaling	148	7.55	14	0.0191	0.192		Varicosity	8	0.325	3	0.00318	0.0282		Small cell lung cancer	80	3.73	10	0.00367	0.0524
response to heat	67	3.42	8	0.0202	0.192		Myeloproliferative disease	9	0.366	3	0.00462	0.0282		HTLV-I infection	199	9.27	18	0.00482	0.0602
TGF-b signaling	107	5.46	11	0.0205	0.192		Holoprosencephaly	9	0.366	3	0.00462	0.0282		Chronic myeloid leukemia	73	3.4	9	0.00631	0.0701
B cell differentiation	82	4.18	9	0.0235	0.192		Florid red complexion (finding)	3	0.122	2	0.00479	0.0282		MAPK signaling pathway	265	12.3	21	0.0109	0.109
negative regulation of transcription	552	28.2	39	0.0246	0.192		Hematocrit increased	3	0.122	2	0.00479	0.0282		Melanoma	68	3.17	8	0.0129	0.114
positive regulation of DNA binding	198	10.1	17	0.025	0.192		Hemoglobin increased	3	0.122	2	0.00479	0.0282		Hedgehog signaling pathway	56	2.61	7	0.0143	0.114
response to hypoxia	245	12.5	20	0.026	0.192		Peripheral thrombosis	3	0.122	2	0.00479	0.0282		Endometrial cancer	44	2.05	6	0.0153	0.114
regulation of morphogenesis	325	16.6	25	0.0269	0.192		Increased red blood cell mass	3	0.122	2	0.00479	0.0282		Dorso-ventral axis formation	12	0.559	3	0.016	0.114
tube morphogenesis	347	17.7	26	0.0323	0.215		Cigarette-paper scars	3	0.122	2	0.00479	0.0282		Vasopressin-regulated water reabsorption	22	1.02	4	0.0173	0.115
mitosis	420	21.4	30	0.0396	0.22		Schizencephaly	3	0.122	2	0.00479	0.0282		Vitamin B6 metabolism	5	0.233	2	0.0197	0.12
homeostasis	196	10	16	0.0431	0.22		Primary hypercorticolism	3	0.122	2	0.00479	0.0282		Renal cell carcinoma	60	2.79	7	0.0204	0.12
cytoplasm organization	7	0.357	2	0.046	0.22		Brachydactyly	67	2.72	8	0.00534	0.0297		Endocrine and other factor-regulated calcium reabsorption	36	1.68	5	0.0243	0.135
EGF signaling	167	8.52	14	0.0466	0.22		Agenesis of corpus callosum	41	1.67	6	0.0057	0.03		Neurotrophin signaling pathway	123	5.73	11	0.0272	0.14
ER protein response	93	4.75	9	0.0475	0.22		Adenoma	19	0.772	4	0.00633	0.0305		Toxoplasmosis	93	4.33	9	0.0281	0.14
chromatin modification	512	26.1	35	0.0478	0.22		Porencephaly	10	0.406	3	0.00641	0.0305		Huntington's disease	28	1.3	4	0.039	0.186
histone modification	312	15.9	23	0.0491	0.22		Hypoplasia or absence of the corpus callosum	11	0.447	3	0.00855	0.0356		Adherens junction	70	3.26	7	0.043	0.195
ER-nucleus signaling pathway	111	5.66	10	0.057	0.22		Skin hyperelastic	21	0.853	4	0.00917	0.0356		ErbB signaling pathway	87	4.05	8	0.0484	0.202
gland development	303	15.5	22	0.061	0.22		Linear atrophy	4	0.162	2	0.00933	0.0356		Carbohydrate digestion and absorption	18	0.838	3	0.0485	0.202
tube development	506	25.8	34	0.0613	0.22		Molluscoid pseudotumors	4	0.162	2	0.00933	0.0356		Chagas disease (American trypanosomiasis)	89	4.15	8	0.054	0.209
covalent chromatin modification	320	16.3	23	0.0617	0.22		Abnormality of oral frenula	4	0.162	2	0.00933	0.0356		Vibrio cholerae infection	19	0.885	3	0.0557	0.209
regulation of protein stability	114	5.82	10	0.0659	0.22		Intellectual Disability	378	15.4	25	0.00961	0.0356		Amino sugar and nucleotide sugar metabolism	45	2.1	5	0.0564	0.209
protein autophosphorylation	192	9.8	15	0.0667	0.22		Stevens-Johnson Syndrome	12	0.487	3	0.0111	0.0378		Fc epsilon RI signaling pathway	75	3.49	7	0.0587	0.21
skeletal system development	459	23.4	31	0.0677	0.22		Fetal Alcohol Syndrome	12	0.487	3	0.0111	0.0378		Amoebiasis	46	2.14	5	0.0609	0.21
response to toxin	130	6.63	11	0.0684	0.22		Hydrocephalus	62	2.52	7	0.0121	0.0378		Basal cell carcinoma	47	2.19	5	0.0657	0.213
peptidyl-amino acid modification	739	37.7	47	0.0689	0.22		Neoplasm Invasiveness	63	2.56	7	0.0132	0.0378		GnRH signaling pathway	94	4.38	8	0.0701	0.213
protein stabilization	72	3.67	7	0.0737	0.22		Telecanthus	36	1.46	5	0.0142	0.0378		Prion diseases	21	0.978	3	0.0714	0.213
M phase of mitotic cell cycle	447	22.8	30	0.076	0.22		Glioma	50	2.03	6	0.0149	0.0378		PPAR signaling pathway	64	2.98	6	0.0758	0.213
establishment of vesicle localization	59	3.01	6	0.0792	0.22		Congenital neurologic anomalies	5	0.203	2	0.0151	0.0378		NOD-like receptor signaling pathway	49	2.28	5	0.0759	0.213
growth	839	42.8	52	0.0827	0.22		Dilatation of aorta	5	0.203	2	0.0151	0.0378		Colorectal cancer	49	2.28	5	0.0759	0.213
regulation of axonogenesis	104	5.31	9	0.0837	0.22		Cleft face	5	0.203	2	0.0151	0.0378		Protein processing in endoplasmic reticulum	129	6.01	10	0.0768	0.213
heart development	487	24.8	32	0.0852	0.22		Onychomycosis	5	0.203	2	0.0151	0.0378		Apoptosis	83	3.87	7	0.0904	0.237
RNA 3'-end processing	106	5.41	9	0.0917	0.22		Symptomatic dermographism	5	0.203	2	0.0151	0.0378		Hepatitis C	100	4.66	8	0.0929	0.237
ER to Golgi vesicle-mediated transport	62	3.16	6	0.0954	0.22		Hanots cirrhosis	5	0.203	2	0.0151	0.0378		TGF-beta signaling pathway	84	3.91	7	0.0949	0.237
carbohydrate biosynthetic process	203	10.4	15	0.0962	0.22		Lipid Metabolism, Inborn Errors	5	0.203	2	0.0151	0.0378		ECM-receptor interaction	84	3.91	7	0.0949	0.237
embryonic morphogenesis	581	29.6	37	0.0963	0.22		Prominent forehead	37	1.5	5	0.0159	0.0388		Melanogenesis	101	4.7	8	0.097	0.237
regulation of sequence-specific DNA binding transcription factor activity	372	19	25	0.0972	0.22		Infantile onset	116	4.71	10	0.0187	0.0406		Pancreatic cancer	69	3.21	6	0.101	0.24
spindle organization	92	4.69	8	0.0972	0.22		Low set ears	100	4.06	9	0.0195	0.0406		Insulin signaling pathway	137	6.38	10	0.104	0.242
protein dephosphorylation	172	8.78	13	0.102	0.22		Endomyocardial Fibrosis	6	0.244	2	0.0221	0.0406		Morphine addiction	55	2.56	5	0.111	0.252
cell-cell junction assembly	78	3.98	7	0.102	0.22		Brain Aneurysm	6	0.244	2	0.0221	0.0406		Legionellosis	40	1.86	4	0.114	0.253
cellular component disassembly involved in execution phase of apoptosis	78	3.98	7	0.102	0.22		Cerebral arterial aneurysm	6	0.244	2	0.0221	0.0406		Nicotinate and nicotinamide metabolism	26	1.21	3	0.118	0.257
organelle localization	189	9.64	14	0.104	0.22		Weak cry	6	0.244	2	0.0221	0.0406		Acute myeloid leukemia	57	2.66	5	0.125	0.265
establishment of organelle localization	125	6.38	10	0.106	0.22		Fibromatosis, Gingival	6	0.244	2	0.0221	0.0406		Pentose phosphate pathway	27	1.26	3	0.129	0.265
post-Golgi vesicle-mediated transport	79	4.03	7	0.108	0.22		Decreased circulating ACTH level	6	0.244	2	0.0221	0.0406		Epstein-Barr virus infection	91	4.24	7	0.13	0.265
protein folding	241	12.3	17	0.11	0.22		Elevated heart rate	6	0.244	2	0.0221	0.0406		Wnt signaling pathway	144	6.71	10	0.133	0.266
cellular carbohydrate metabolic process	259	13.2	18	0.114	0.224		Eosinophilia	16	0.65	3	0.025	0.0406		N-Glycan biosynthesis	43	2	4	0.138	0.268
epithelial to mesenchymal transition	96	4.9	8	0.117	0.225		Coronary Artery Disease	42	1.71	5	0.0264	0.0406		RNA degradation	60	2.79	5	0.146	0.268
B cell activation	194	9.9	14	0.121	0.227		Electroencephalogram abnormal	58	2.36	6	0.0291	0.0406		Retrograde endocannabinoid signaling	60	2.79	5	0.146	0.268
vesicle localization	82	4.18	7	0.125	0.227		Decreased vibratory sense	7	0.284	2	0.0301	0.0406		Bile secretion	29	1.35	3	0.15	0.268
cell division	507	25.9	32	0.125	0.227		Ectopic Tissue	7	0.284	2	0.0301	0.0406		Bladder cancer	29	1.35	3	0.15	0.268
post-translational protein modification	196	10	14	0.128	0.229		Walker-Warburg congenital muscular dystrophy	7	0.284	2	0.0301	0.0406		Pantothenate and CoA biosynthesis	15	0.699	2	0.153	0.268
positive regulation of NF-kappaB transcription factor activity	115	5.87	9	0.133	0.233		Genu recurvatum	7	0.284	2	0.0301	0.0406		Cholinergic synapse	95	4.43	7	0.153	0.268
spliceosomal complex assembly	39	1.99	4	0.136	0.234		Neoplasms, Germ Cell and Embryonal	7	0.284	2	0.0301	0.0406		Progesterone-mediated oocyte maturation	80	3.73	6	0.168	0.285
mitotic sister chromatid segregation	54	2.76	5	0.14	0.234		Depressed nasal tip	7	0.284	2	0.0301	0.0406		Chemokine signaling pathway	189	8.8	12	0.169	0.285
angiogenesis	426	21.7	27	0.144	0.234		Respiratory Distress Syndrome	7	0.284	2	0.0301	0.0406		T cell receptor signaling pathway	98	4.56	7	0.171	0.285
glycoprotein biosynthetic process	393	20.1	25	0.151	0.234		Deglutition Disorders	75	3.05	7	0.0315	0.0406		Jak-STAT signaling pathway	99	4.61	7	0.177	0.29
protein N-linked glycosylation	119	6.07	9	0.154	0.234		Precancerous Conditions	46	1.87	5	0.0373	0.0406		Alanine, aspartate and glutamate metabolism	32	1.49	3	0.185	0.298
NLS-bearing substrate import into nucleus	14	0.714	2	0.158	0.234		Brain hemorrhage	8	0.325	2	0.0391	0.0406		Alzheimer's disease	49	2.28	4	0.193	0.306
transforming growth factor beta receptor signaling pathway	221	11.3	15	0.159	0.234		Small adrenal gland	8	0.325	2	0.0391	0.0406		Glycine, serine and threonine metabolism	33	1.54	3	0.197	0.308
response to drug	344	17.6	22	0.163	0.234		Adrenal hypoplasia	8	0.325	2	0.0391	0.0406		Steroid biosynthesis	18	0.838	2	0.203	0.311
sister chromatid segregation	57	2.91	5	0.164	0.234		Conjugated hyperbilirubinemia	8	0.325	2	0.0391	0.0406		p53 signaling pathway	68	3.17	5	0.209	0.311
cellular component disassembly	310	15.8	20	0.167	0.234		Atrophic scar	8	0.325	2	0.0391	0.0406		Cell cycle	124	5.78	8	0.22	0.311
Golgi vesicle transport	206	10.5	14	0.168	0.234		Alobar Holoprosencephaly	8	0.325	2	0.0391	0.0406		Dopaminergic synapse	124	5.78	8	0.22	0.311
DNA packaging	172	8.78	12	0.169	0.234		Semilobar Holoprosencephaly	8	0.325	2	0.0391	0.0406		Glycosaminoglycan degradation	19	0.885	2	0.221	0.311
chromatin organization	637	32.5	38	0.177	0.234		Esophageal Atresia	8	0.325	2	0.0391	0.0406		One carbon pool by folate	19	0.885	2	0.221	0.311
maintenance of location	192	9.8	13	0.183	0.234		Low intelligence	326	13.2	20	0.0402	0.0406		Graft-versus-host disease	19	0.885	2	0.221	0.311
protein ubiquitination	658	33.6	39	0.184	0.234		Mental deficiency	326	13.2	20	0.0402	0.0406		Serotonergic synapse	88	4.1	6	0.226	0.314
morphogenesis of an epithelium	440	22.4	27	0.184	0.234		Hepatic Veno-Occlusive Disease	1	0.0406	1	0.0406	0.0406		Influenza A	107	4.98	7	0.23	0.315
positive regulation of cell migration	263	13.4	17	0.189	0.234		Baraitser Brett Piesowicz syndrome	1	0.0406	1	0.0406	0.0406		Oocyte meiosis	108	5.03	7	0.237	0.316
protein import into nucleus	228	11.6	15	0.189	0.234		Pseudo-TORCH syndrome	1	0.0406	1	0.0406	0.0406		Leukocyte transendothelial migration	108	5.03	7	0.237	0.316
glucosamine metabolic process	4	0.204	1	0.189	0.234		MICROCEPHALY 12, PRIMARY, AUTOSOMAL RECESSIVE	1	0.0406	1	0.0406	0.0406		Salmonella infection	72	3.35	5	0.243	0.32
negative regulation of signal transduction	790	40.3	46	0.192	0.234		AMELOGENESIS IMPERFECTA, HYPOMATURATION TYPE, IIA5	1	0.0406	1	0.0406	0.0406		Epithelial cell signaling in Helicobacter pylori infection	37	1.72	3	0.247	0.321
cell morphogenesis involved in differentiation	827	42.2	48	0.192	0.234		COMBINED OXIDATIVE PHOSPHORYLATION DEFICIENCY 15	1	0.0406	1	0.0406	0.0406		Bacterial invasion of epithelial cells	56	2.61	4	0.263	0.337
protein polyubiquitination	177	9.03	12	0.194	0.234		MYASTHENIC SYNDROME, CONGENITAL, 7, PRESYNAPTIC	1	0.0406	1	0.0406	0.0406		Phosphatidylinositol signaling system	75	3.49	5	0.27	0.337
female pregnancy	162	8.27	11	0.205	0.234		Uterine Prolapse	1	0.0406	1	0.0406	0.0406		B cell receptor signaling pathway	75	3.49	5	0.27	0.337
chromatin remodeling	111	5.66	8	0.206	0.234		Spontaneous pneumothorax	1	0.0406	1	0.0406	0.0406		Circadian rhythm - mammal	22	1.02	2	0.273	0.337
nuclear import	232	11.8	15	0.207	0.234		Acrogeria	1	0.0406	1	0.0406	0.0406		Aminoacyl-tRNA biosynthesis	7	0.326	1	0.284	0.342
aging	197	10.1	13	0.207	0.234		Acrogeria, gottron type	1	0.0406	1	0.0406	0.0406		Inositol phosphate metabolism	58	2.7	4	0.284	0.342
negative regulation of cell differentiation	540	27.6	32	0.212	0.234		Premature delivery because of cervical insufficiency or membrane fragility	1	0.0406	1	0.0406	0.0406		Toll-like receptor signaling pathway	97	4.52	6	0.297	0.351
nucleosome assembly	112	5.71	8	0.213	0.234		Hypermobility of distal interphalangeal joints	1	0.0406	1	0.0406	0.0406		Dilated cardiomyopathy	78	3.63	5	0.298	0.351
maintenance of location in cell	112	5.71	8	0.213	0.234		Supraventricular arrhythmia	1	0.0406	1	0.0406	0.0406		Axon guidance	118	5.5	7	0.31	0.357
N-acetylglucosamine metabolic process	17	0.867	2	0.214	0.234		Dystonia, Limb	1	0.0406	1	0.0406	0.0406		Lysosome	8	0.373	1	0.317	0.357
protein O-linked glycosylation	79	4.03	6	0.215	0.234		BRAIN SMALL VESSEL DISEASE WITH HEMORRHAGE	1	0.0406	1	0.0406	0.0406		Mineral absorption	8	0.373	1	0.317	0.357
regulation of transcription, DNA-dependent	3770	192	202	0.217	0.234		RETINAL ARTERIES, TORTUOSITY OF	1	0.0406	1	0.0406	0.0406		Cocaine addiction	43	2	3	0.324	0.357
regulation of transcription, DNA-dependent	3770	192	202	0.217	0.234		Angiopathy, Hereditary, With Nephropathy, Aneurysms, And Muscle Cramps	1	0.0406	1	0.0406	0.0406		African trypanosomiasis	25	1.16	2	0.326	0.357
regulation of transcription, DNA-dependent	3770	192	202	0.217	0.234		HEMORRHAGE, INTRACEREBRAL, SUSCEPTIBILITY TO	1	0.0406	1	0.0406	0.0406		Glutamatergic synapse	101	4.7	6	0.33	0.357
response to nutrient	147	7.5	10	0.218	0.234		BRAIN SMALL VESSEL DISEASE WITH OR WITHOUT OCULAR ANOMALIES	1	0.0406	1	0.0406	0.0406		Cell adhesion molecules (CAMs)	121	5.64	7	0.333	0.357
carbohydrate transport	147	7.5	10	0.218	0.234		Posterior leukoencephalopathy	1	0.0406	1	0.0406	0.0406		mRNA surveillance pathway	82	3.82	5	0.335	0.357
regulation of cell differentiation	1290	65.8	72	0.221	0.235		PORENCEPHALY 2	1	0.0406	1	0.0406	0.0406		Regulation of actin cytoskeleton	182	8.48	10	0.341	0.357
ribosome biogenesis	166	8.47	11	0.228	0.235		METABOLIC ENCEPHALOMYOPATHIC CRISES, RECURRENT, WITH RHABDOMYOLYSIS, CARDIAC ARRHYTHMIAS, AND NEURODEGENERATION	1	0.0406	1	0.0406	0.0406		Herpes simplex infection	103	4.8	6	0.347	0.357
blood coagulation	564	28.8	33	0.23	0.235		BARDET-BIEDL SYNDROME 5	1	0.0406	1	0.0406	0.0406		Purine metabolism	163	7.59	9	0.348	0.357
cellular response to extracellular stimulus	149	7.6	10	0.23	0.235		Metaphyseal chondrodysplasia Schmid type	1	0.0406	1	0.0406	0.0406		mTOR signaling pathway	45	2.1	3	0.35	0.357
vitamin metabolic process	115	5.87	8	0.233	0.235		Irregular acetabular roof	1	0.0406	1	0.0406	0.0406		Taste transduction	45	2.1	3	0.35	0.357
mRNA splice site selection	18	0.918	2	0.233	0.235		Enlarged capital femoral epiphyses	1	0.0406	1	0.0406	0.0406		SNARE interactions in vesicular transport	27	1.26	2	0.361	0.363
maintenance of protein location	116	5.92	8	0.24	0.24		Broad middle phalanx of finger	1	0.0406	1	0.0406	0.0406		Sphingolipid metabolism	46	2.14	3	0.363	0.363

## Sheet: Supplementary Table 10
Supplementary Table 10 : Multi-cancer ROC AUC analysis
miRNA	Signature	TCGA_TGCT	TCGA_PRAD	TCGA_BRCA	TCGA_CESC	TCGA_UCEC	TCGA_COAD	TCGA_READ	TCGA_CHOL	TCGA_LIHC	TCGA_ESCA	TCGA_STAD	TCGA_LUAD	TCGA_LUSC	TCGA_BLCA	TCGA_KICH	TCGA_KIRC	TCGA_KIRP	TCGA_HNSC	TCGA_SKCM	TCGA_THCA
hsa-mir-135a-1	Upregulated	0.96803	0.645794	0.420765	0.550866	0.44573	0.564125	0.352941	0.484568	0.699857	0.111794	0.370416	0.377059	0.0827818	0.467073	0.136538	0.208986	0.114111	0.154227	0.0783333	0.383416
hsa-mir-135a-2	Upregulated	0.97115	0.485167	0.430972	0.587662	0.374791	0.523641	0.529412		0.704603	0.333333	0.422295	0.284662	0.123686	0.504172	0.155449	0.202257	0.172628	0.168666	0.267222	0.467248
hsa-mir-200a	Upregulated	0.95131	0.622342	0.87893	0.97619	0.925871	0.976655	1	0.972222	0.28138	0.448087	0.735707	0.914052	0.649187	0.826252	0.178846	0.0872143	0.345563	0.584933	0.105	0.563227
hsa-mir-200b	Upregulated	0.96201	0.626466	0.807886	0.91342	0.879383	0.941342	0.993464	0.972222	0.279899	0.391166	0.724497	0.762266	0.512702	0.784275	0.25	0.0841571	0.373078	0.43256	0.0944444	0.565503
hsa-mir-203b	Upregulated	0.96	0.271693	0.692346	0.969156	0.708582	0.998966	1	0.686728	0.404268	0.619536	0.636146	0.674967	0.532242	0.682478	0.215705	0.0978	0.0989445	0.658807	0.431111	0.310037
hsa-mir-375	Upregulated	0.95087	0.929448	0.719059	0.670455	0.598312	0.126478	0.202614	0.530864	0.250384	0.174863	0.429871	0.768388	0.0538739	0.576508	0.450641	0.245214	0.263835	0.0850201	0.348333	0.779927
hsa-mir-582	Upregulated	0.95856	0.611222	0.537731	0.304113	0.172054	1	1	0.152778	0.294026	0.392304	0.405622	0.558083	0.138213	0.31733	0.971154	0.492057	0.160894	0.327844	0.716667	0.202426
hsa-mir-105-1	Downregulated	0.06239	0.329816	0.659819	0.662338	0.54443	0.258717	0.284314	0.677469	0.748738	0.74408	0.648538	0.711961	0.85619	0.717587	0.263141	0.374829	0.290377	0.675362	0.752222	0.601745
hsa-mir-105-2	Downregulated	0.06161	0.348206	0.66537	0.676948	0.501461	0.330674	0.260349	0.638889	0.753045	0.742259	0.614431	0.721438	0.870693	0.766303	0.229808	0.315243	0.278746	0.649756	0.755556	0.569757
hsa-mir-4433	Downregulated	0.07375	0.567308	0.44491	0.436688	0.485538	0.246011	0.374728	0.527778	0.445661	0.557832	0.473272	0.51244	0.522484	0.54249	0.41891	0.5548	0.475302	0.494547	0.341667	0.462197
hsa.mir.548x	Downregulated	0.03788	0.386003	0.554109	0.612013	0.53951	0.205526	0.234205	0.12037	0.638441	0.800319	0.62612	0.806187	0.836651	0.748524	0.30641	0.230314	0.12272	0.62103	0.758333	0.302941
hsa-mir-5708	Downregulated	0.06907	0.628791	0.54985	0.380952	0.431656	0.520095	0.519608	0.276235	0.365015	0.535519	0.506957	0.653704	0.282242	0.460591	0.15609	0.318657	0.103454	0.385971	0.551111	0.314191
hsa-mir-6715a	Downregulated	0.06484	0.557536	0.238506	0.396645	0.612178	0.508865	0.514161	0.0169753	0.325543	0.520947	0.477976	0.635534	0.414882	0.551797	0.828205	0.315943	0.190459	0.346733	0.927778	0.244965
hsa-mir-767	Downregulated	0.06217	0.269993	0.665514	0.75487	0.532771	0.178487	0.21024	0.544753	0.803297	0.800319	0.6344	0.691002	0.850691	0.749422	0.310897	0.385571	0.332958	0.662472	0.761667	0.611698
hsa-mir-1258	Control	0.45276	0.288716	0.147633	0.13961	0.173843	0.57432	0.541394	0	0.0136054	0.246812	0.278742	0.248606	0.0599085	0.106675	0.869551	0.392929	0.499795	0.098434	0.141111	0.0666002
hsa-mir-3161	Control	0.50624	0.566526	0.586212	0.652597	0.618291	0.517139	0.497821	0.569444	0.441464	0.537341	0.583254	0.618562	0.60473	0.561874	0.409295	0.477629	0.437897	0.587354	0.438333	0.492323
hsa-mir-92a-1	Control	0.49354	0.951904	0.449085	0.737013	0.532204	0.296099	0.43573	0.240741	0.622312	0.698087	0.705853	0.697146	0.252433	0.780424	0.438462	0.431386	0.523314	0.706487	0.772222	0.403971
hsa-mir-3939	Control	0.54345	0.498437	0.54491	0.626623	0.626789	0.516696	0.584967	0.339506	0.553681	0.553506	0.566975	0.485054	0.52645	0.629268	0.522115	0.549143	0.48099	0.572849	0.716667	0.480425
hsa-mir-4745	Control	0.43995	0.492613	0.59462	0.613636	0.701097	0.40396	0.348584	0.597222	0.579438	0.742942	0.663803	0.616209	0.714644	0.698652	0.465385	0.596857	0.554724	0.763567	0.782778	0.457843
hsa-mir-6762	Control	0.4766	0.475434	0.526341	0.461039	0.538884	0.201093	0.393246	0.486111	0.542599	0.57377	0.554216	0.644423	0.443693	0.624647	0.1875	0.324543	0.412482	0.497557	0.753333	0.531605
hsa-mir-6888	Control	0.47348	0.517941	0.553488	0.63474	0.505218	0.637116	0.686275	0.600309	0.476849	0.565574	0.52701	0.587865	0.458682	0.57792	0.323718	0.487971	0.403874	0.522378	0.651111	0.483566
hsa-mir-371a	Reference	0.23061	0.500274	0.518553	0.538961	0.41782	0.516548	0.54902	0.416667	0.439352	0.560109	0.56044	0.566819	0.531925	0.573813	0.416346	0.457871	0.430672	0.533218	0.343889	0.509389
hsa-mir-217	Reference	0.63881	0.580754	0.378315	0.224026	0.360776	0.987441	1		0.542627	0.404372	0.701656	0.710523	0.189872	0.510077	0.117949	0.299543	0.0796782	0.200532	0.667778	0.392755
hsa-mir-143	Reference	0.19675	0.151892	0.235494	0.004329	0.0257634	0.983156	0.993464	0.777778	0.314132	0.447632	0.223005	0.14793	0.0381546	0.0861361	0.0564103	0.531771	0.0811642	0.196868	0.511111	0.239681
hsa-mir-135b	Reference	0.19318	0.357352	0.508832	0.948052	0.813573	1	1	0.850309	0.298826	0.852004	0.882161	0.909216	0.666683	0.8543	0.00512821	0.2964	0.664071	0.736455	0.500556	0.479661
hsa-mir-342	Reference	0.32999	0.813673	0.769829	0.57684	0.315661	0.445035	0.578431	0.603395	0.358789	0.559199	0.508224	0.64963	0.22355	0.649422	0.407051	0.795171	0.503638	0.68365	0.534444	0.244018
hsa-mir-193b	Reference	0.87567	0.542781	0.595075	0.555195	0.397811	0.200502	0.131808	0.160494	0.360517	0.601321	0.376472	0.883965	0.669506	0.812388	0.471154	0.390943	0.384915	0.80527	0.469444	0.178232
hsa-mir-335	Reference	0.24086	0.618414	0.19108	0.484848	0.358063	1	1	0.694444	0.295809	0.879326	0.828423	0.56719	0.281585	0.827728	0.0596154	0.140443	0.321634	0.433563	0.456667	0.436474

[truncated: 1 more sheets: Supplementary Table 11]
